# Supplementary material for: 4-(2-Chloro­phenyl­amino)-pent-3-en-2-one
Source: Acta Crystallogr Sect E Struct Rep Online. 2012 Oct 13;68(Pt 11):o3101–2. doi: 10.1107/S1600536812042043 (PMC3515202; doi:10.1107/S1600536812042043)
Supplement: Supplementary file 1 [file e-68-o3101-sup1.cif]

##############################################################################
#                                                                            #
# This CIF contains the data in a paper accepted for publication in          #
# Acta Crystallographica Section E. It conforms to the requirements of       #
# Notes for Authors for Acta Crystallographica Section E, and has been       #
# peer reviewed under the auspices of the IUCr Commission on Journals.       #
#                                                                            #
# Full details of the Crystallographic Information File format               #
# are given in the paper "The Crystallographic Information File (CIF):       #
# a New Standard Archive File for Crystallography" by S. R. Hall, F. H.      #
# Allen and I. D. Brown [Acta Cryst. (1991), A47, 655-685].                  #
#                                                                            #
# The current version of the core CIF dictionary is obtainable from          #
# ftp://ftp.iucr.org/pub/cif_core.dic.                                       #
#                                                                            #
# Software is freely available for graphical display of the structure(s)     #
# in this CIF. For information consult the CIF software page                 #
# http://www.iucr.org/resources/cif/software.                                #
#                                                                            #
# This file may be used for bona fide research purposes within the           #
# scientific community so long as proper attribution is given to the journal # 
# article from which it was obtained.                                        #
#                                                                            #
##############################################################################
data_global
_audit_creation_method     'WinGX routine CIF_UPDATE'
_audit_conform_dict_name     cif_core.dic
_audit_conform_dict_version     2.4
_journal_data_validation_number     ?
_journal_date_recd_electronic     2012-09-21
_journal_date_accepted     2012-10-08
_journal_name_full     'Acta Crystallographica, Section E'
_journal_year     2012
_journal_volume     68
_journal_issue     11
_journal_page_first     o3101
_journal_page_last     o3102
_journal_paper_category     QO
_journal_paper_doi     10.1107/S1600536812042043
_journal_coeditor_code     PK2444
_publ_contact_author_name     'Venter, Gertruida J.S.'
_publ_contact_author_address
;
Department of Chemistry
University of the Free State
Bloemfontein 9300
South africa
;
_publ_contact_author_email     ventergjs@ufs.ac.za
_publ_contact_author_fax     '+27(0)51 4446384'
_publ_contact_author_phone     '+27(0)51 4017035'
_publ_section_title
;
4-(2-Chlorophenylamino)-pent-3-en-2-one
;
_publ_section_title_footnote     .
loop_
    _publ_author_name
    _publ_author_footnote
    _publ_author_address
    'Venter, Gertruida J.S.' .
;
Department of Chemistry
University of the Free State
PO Box 339
Bloemfontein
9300
South Africa
;
    'Brink, Alice' .
;
Department of Chemistry
University of the Free State
PO Box 339
Bloemfontein
9300
South Africa
;
    'Steyl, Gideon' .
;
Department of Chemistry
University of the Free State
PO Box 339
Bloemfontein
9300
South Africa
;
    'Roodt, Andreas' .
;
Department of Chemistry
University of the Free State
PO Box 339
Bloemfontein
9300
South Africa
;
data_I
_audit_creation_method     'WinGX routine CIF_UPDATE'
_chemical_name_systematic
;
4-(2-Chlorophenylamino)-pent-3-en-2-one
;
_chemical_formula_moiety     'C11 H12 Cl N O'
_chemical_formula_sum     'C11 H12 Cl N O'
_chemical_formula_iupac     'C11 H12 Cl N O'
_chemical_formula_weight     209.67
_symmetry_cell_setting     orthorhombic
_symmetry_space_group_name_H-M     'P 21 21 21'
_symmetry_space_group_name_Hall     'P 2ac 2ab'
loop_
    _symmetry_equiv_pos_as_xyz
    'x, y, z'
    '-x+1/2, -y, z+1/2'
    '-x, y+1/2, -z+1/2'
    'x+1/2, -y+1/2, -z'
_cell_length_a     7.3264(3)
_cell_length_b     8.7103(4)
_cell_length_c     16.1960(7)
_cell_angle_alpha     90
_cell_angle_beta     90
_cell_angle_gamma     90
_cell_volume     1033.55(8)
_cell_formula_units_Z     4
_cell_measurement_reflns_used     5717
_cell_measurement_theta_min     2.66
_cell_measurement_theta_max     28.28
_cell_measurement_temperature     100(2)
_exptl_crystal_description     'cuboid'
_exptl_crystal_colour     'yellow'
_exptl_crystal_size_max     0.6
_exptl_crystal_size_mid     0.42
_exptl_crystal_size_min     0.21
_exptl_crystal_density_diffrn     1.347
_exptl_crystal_density_method     'not measured'
_exptl_crystal_F_000     440
_exptl_absorpt_coefficient_mu     0.334
_exptl_absorpt_correction_type     multi-scan
_exptl_absorpt_process_details     '(SADABS; Bruker, 2004)'
_exptl_absorpt_correction_T_min     0.825
_exptl_absorpt_correction_T_max     0.933
_exptl_special_details     ?
_diffrn_ambient_temperature     100(2)
_diffrn_radiation_type     MoK\a
_diffrn_radiation_wavelength     0.71073
_diffrn_radiation_source     'fine-focus sealed tube'
_diffrn_radiation_monochromator     graphite
_diffrn_measurement_device_type
                                'Bruker APEXII CCD area-detector diffractometer'
_diffrn_measurement_method     '\f and \w scans'
_diffrn_reflns_number     17399
_diffrn_reflns_av_R_equivalents     0.0315
_diffrn_reflns_theta_min     2.52
_diffrn_reflns_theta_max     26.99
_diffrn_reflns_theta_full     26.99
_diffrn_measured_fraction_theta_max     0.996
_diffrn_measured_fraction_theta_full     0.996
_diffrn_reflns_limit_h_min     -9
_diffrn_reflns_limit_h_max     9
_diffrn_reflns_limit_k_min     -11
_diffrn_reflns_limit_k_max     11
_diffrn_reflns_limit_l_min     -20
_diffrn_reflns_limit_l_max     19
_refine_special_details
;
Refinement of <i>F</i>^2^ against ALL reflections. The weighted <i>R</i>-factor
<i>wR</i> and goodness of fit <i>S</i> are based on <i>F</i>^2^, conventional
<i>R</i>-factors <i>R</i> are based on <i>F</i>, with <i>F</i> set to zero for
negative <i>F</i>^2^. The threshold expression of <i>F</i>^2^ >
2\s(<i>F</i>^2^) is used only for calculating <i>R</i>-factors(gt) <i>etc</i>.
and is not relevant to the choice of reflections for refinement.
<i>R</i>-factors based on <i>F</i>^2^ are statistically about twice as large
as those based on <i>F</i>, and <i>R</i>- factors based on ALL data will be
even larger.
;
_reflns_number_total     2259
_reflns_number_gt     2211
_reflns_threshold_expression     >2\s(I)
_refine_ls_structure_factor_coef     Fsqd
_refine_ls_matrix_type     full
_refine_ls_R_factor_all     0.0261
_refine_ls_R_factor_gt     0.0254
_refine_ls_wR_factor_ref     0.0677
_refine_ls_goodness_of_fit_ref     1.063
_refine_ls_restrained_S_all     1.063
_refine_ls_number_reflns     2259
_refine_ls_number_parameters     126
_refine_ls_number_restraints     0
_refine_ls_hydrogen_treatment     mixed
_refine_ls_weighting_scheme     calc
_refine_ls_weighting_details
         'calc w=1/[\s^2^(Fo^2^)+(0.0376P)^2^+0.2837P] where P=(Fo^2^+2Fc^2^)/3'
_atom_sites_solution_hydrogens     geom
_atom_sites_solution_primary     direct
_atom_sites_solution_secondary     difmap
_refine_ls_shift/su_max     0.013
_refine_ls_shift/su_mean     0.001
_refine_diff_density_max     0.207
_refine_diff_density_min     -0.235
_refine_ls_extinction_method     none
_refine_ls_abs_structure_details     'Flack  (1983), 932 Friedel pairs'
_refine_ls_abs_structure_Flack     0.01(5)
loop_
    _atom_type_symbol
    _atom_type_description
    _atom_type_scat_dispersion_real
    _atom_type_scat_dispersion_imag
    _atom_type_scat_source
    C C 0.0033 0.0016 'International Tables Vol C Tables 4.2.6.8 and 6.1.1.4'
    H H 0 0 'International Tables Vol C Tables 4.2.6.8 and 6.1.1.4'
    N N 0.0061 0.0033 'International Tables Vol C Tables 4.2.6.8 and 6.1.1.4'
    O O 0.0106 0.006 'International Tables Vol C Tables 4.2.6.8 and 6.1.1.4'
    Cl Cl 0.1484 0.1585 'International Tables Vol C Tables 4.2.6.8 and 6.1.1.4'
_computing_data_collection     'APEX2 (Bruker, 2005)'
_computing_cell_refinement     'SAINT-Plus (Bruker, 2004)'
_computing_data_reduction     'SAINT-Plus (Bruker, 2004)'
_computing_structure_solution     'SHELXS-97 (Sheldrick, 2008)'
_computing_structure_refinement     'SHELXL-97 (Sheldrick, 2008)'
_computing_molecular_graphics     'DIAMOND (Brandenburg & Putz, 2005)'
_computing_publication_material     'WinGX (Farrugia, 1999)'
loop_
    _atom_site_type_symbol
    _atom_site_label
    _atom_site_fract_x
    _atom_site_fract_y
    _atom_site_fract_z
    _atom_site_U_iso_or_equiv
    _atom_site_adp_type
    _atom_site_calc_flag
    _atom_site_refinement_flags
    _atom_site_occupancy
    _atom_site_disorder_assembly
    _atom_site_disorder_group
    Cl Cl12 0.00235(5) 0.20519(4) 0.531562(19) 0.02339(10) Uani d . 1 . .
    N N11 0.21805(15) 0.28866(14) 0.67897(7) 0.0174(2) Uani d . 1 . .
    H H11 0.2500(8) 0.209(2) 0.6556(6) 0.027(5) Uiso calc R 1 . .
    O O12 0.33003(14) 0.00171(12) 0.68371(6) 0.02136(18) Uani d . 1 . .
    C C3 0.24678(18) 0.14426(16) 0.80149(9) 0.0178(3) Uani d . 1 . .
    H H3 0.2362 0.1411 0.8599 0.021 Uiso calc R 1 . .
    C C2 0.20915(17) 0.28095(16) 0.76209(8) 0.0169(3) Uani d . 1 . .
    C C111 0.18055(18) 0.41335(16) 0.62662(8) 0.0166(3) Uani d . 1 . .
    C C116 0.2464(2) 0.56091(16) 0.64159(9) 0.0197(3) Uani d . 1 . .
    H H116 0.3191 0.5797 0.6891 0.024 Uiso calc R 1 . .
    C C4 0.3006(2) 0.00740(18) 0.75983(9) 0.02136(18) Uani d . 1 . .
    C C113 0.04201(19) 0.50725(19) 0.49974(9) 0.0229(3) Uani d . 1 . .
    H H113 -0.0264 0.4881 0.451 0.027 Uiso calc R 1 . .
    C C5 0.3168(2) -0.13853(17) 0.80936(9) 0.0227(3) Uani d . 1 . .
    H H5A 0.2032 -0.1974 0.8047 0.034 Uiso calc R 1 . .
    H H5B 0.339 -0.1131 0.8674 0.034 Uiso calc R 1 . .
    H H5C 0.4185 -0.2 0.7881 0.034 Uiso calc R 1 . .
    C C112 0.08035(18) 0.38927(17) 0.55421(9) 0.0184(3) Uani d . 1 . .
    C C115 0.20717(19) 0.68074(17) 0.58791(9) 0.0226(3) Uani d . 1 . .
    H H115 0.2505 0.7812 0.5996 0.027 Uiso calc R 1 . .
    C C1 0.1554(2) 0.41966(16) 0.81135(9) 0.0203(3) Uani d . 1 . .
    H H1A 0.2628 0.4845 0.8205 0.03 Uiso calc R 1 . .
    H H1B 0.1056 0.3871 0.8647 0.03 Uiso calc R 1 . .
    H H1C 0.0627 0.478 0.7811 0.03 Uiso calc R 1 . .
    C C114 0.1048(2) 0.65395(18) 0.51727(9) 0.0243(3) Uani d . 1 . .
    H H114 0.0776 0.7363 0.4808 0.029 Uiso calc R 1 . .
loop_
    _atom_site_aniso_label
    _atom_site_aniso_U_11
    _atom_site_aniso_U_22
    _atom_site_aniso_U_33
    _atom_site_aniso_U_12
    _atom_site_aniso_U_13
    _atom_site_aniso_U_23
    Cl12 0.02513(17) 0.02720(17) 0.01784(17) -0.00589(15) -0.00152(14)
                                                                    -0.00549(12)
    N11 0.0194(5) 0.0181(5) 0.0146(5) 0.0016(5) -0.0004(4) -0.0024(5)
    O12 0.0232(4) 0.0229(4) 0.0180(4) -0.0007(3) 0.0032(3) -0.0004(3)
    C3 0.0158(6) 0.0234(7) 0.0140(7) -0.0011(5) -0.0006(5) -0.0012(5)
    C2 0.0122(6) 0.0218(6) 0.0167(6) -0.0010(5) -0.0007(5) -0.0026(5)
    C111 0.0136(6) 0.0216(6) 0.0145(6) 0.0013(5) 0.0015(5) -0.0012(5)
    C116 0.0168(6) 0.0224(6) 0.0198(7) -0.0008(5) 0.0010(5) -0.0028(5)
    C4 0.0232(4) 0.0229(4) 0.0180(4) -0.0007(3) 0.0032(3) -0.0004(3)
    C113 0.0202(7) 0.0333(7) 0.0152(6) 0.0025(6) 0.0003(5) 0.0019(6)
    C5 0.0211(6) 0.0230(7) 0.0241(8) 0.0020(6) 0.0011(6) 0.0025(6)
    C112 0.0151(6) 0.0236(7) 0.0165(7) -0.0019(5) 0.0026(5) -0.0027(5)
    C115 0.0212(7) 0.0224(7) 0.0242(7) -0.0013(6) 0.0062(5) 0.0008(6)
    C1 0.0212(6) 0.0221(7) 0.0175(7) 0.0018(5) 0.0007(5) -0.0032(5)
    C114 0.0228(7) 0.0276(7) 0.0224(8) 0.0032(6) 0.0042(6) 0.0077(6)
_geom_special_details
;
All s.u.'s (except the s.u. in the dihedral angle between two l.s. planes) are
estimated using the full covariance matrix. The cell s.u.'s are taken into
account individually in the estimation of s.u.'s in distances, angles and
torsion angles; correlations between s.u.'s in cell parameters are only used
when they are defined by crystal symmetry. An approximate (isotropic)
treatment of cell s.u.'s is used for estimating s.u.'s involving l.s. planes.
;
loop_
    _geom_bond_atom_site_label_1
    _geom_bond_atom_site_label_2
    _geom_bond_site_symmetry_2
    _geom_bond_distance
    _geom_bond_publ_flag
    Cl12 C112 . 1.7412(15) ?
    N11 C2 . 1.3494(18) ?
    N11 C111 . 1.4049(18) ?
    N11 H11 . 0.8243 ?
    O12 C4 . 1.2524(18) ?
    C3 C2 . 1.3787(19) ?
    C3 C4 . 1.425(2) ?
    C3 H3 . 0.95 ?
    C2 C1 . 1.5005(19) ?
    C111 C116 . 1.3942(19) ?
    C111 C112 . 1.3994(19) ?
    C116 C115 . 1.389(2) ?
    C116 H116 . 0.95 ?
    C4 C5 . 1.508(2) ?
    C113 C112 . 1.383(2) ?
    C113 C114 . 1.387(2) ?
    C113 H113 . 0.95 ?
    C5 H5A . 0.98 ?
    C5 H5B . 0.98 ?
    C5 H5C . 0.98 ?
    C115 C114 . 1.388(2) ?
    C115 H115 . 0.95 ?
    C1 H1A . 0.98 ?
    C1 H1B . 0.98 ?
    C1 H1C . 0.98 ?
    C114 H114 . 0.95 ?
loop_
    _geom_angle_atom_site_label_1
    _geom_angle_atom_site_label_2
    _geom_angle_atom_site_label_3
    _geom_angle_site_symmetry_1
    _geom_angle_site_symmetry_3
    _geom_angle
    _geom_angle_publ_flag
    C2 N11 C111 . . 129.12(13) ?
    C2 N11 H11 . . 115.4 ?
    C111 N11 H11 . . 115.4 ?
    C2 C3 C4 . . 123.95(13) ?
    C2 C3 H3 . . 118 ?
    C4 C3 H3 . . 118 ?
    N11 C2 C3 . . 119.67(12) ?
    N11 C2 C1 . . 120.21(13) ?
    C3 C2 C1 . . 120.11(12) ?
    C116 C111 C112 . . 117.74(13) ?
    C116 C111 N11 . . 122.69(12) ?
    C112 C111 N11 . . 119.50(12) ?
    C115 C116 C111 . . 120.82(13) ?
    C115 C116 H116 . . 119.6 ?
    C111 C116 H116 . . 119.6 ?
    O12 C4 C3 . . 123.13(14) ?
    O12 C4 C5 . . 118.48(14) ?
    C3 C4 C5 . . 118.35(13) ?
    C112 C113 C114 . . 119.11(14) ?
    C112 C113 H113 . . 120.4 ?
    C114 C113 H113 . . 120.4 ?
    C4 C5 H5A . . 109.5 ?
    C4 C5 H5B . . 109.5 ?
    H5A C5 H5B . . 109.5 ?
    C4 C5 H5C . . 109.5 ?
    H5A C5 H5C . . 109.5 ?
    H5B C5 H5C . . 109.5 ?
    C113 C112 C111 . . 121.98(13) ?
    C113 C112 Cl12 . . 118.89(11) ?
    C111 C112 Cl12 . . 119.13(11) ?
    C114 C115 C116 . . 120.12(13) ?
    C114 C115 H115 . . 119.9 ?
    C116 C115 H115 . . 119.9 ?
    C2 C1 H1A . . 109.5 ?
    C2 C1 H1B . . 109.5 ?
    H1A C1 H1B . . 109.5 ?
    C2 C1 H1C . . 109.5 ?
    H1A C1 H1C . . 109.5 ?
    H1B C1 H1C . . 109.5 ?
    C113 C114 C115 . . 120.18(14) ?
    C113 C114 H114 . . 119.9 ?
    C115 C114 H114 . . 119.9 ?
loop_
    _geom_torsion_atom_site_label_1
    _geom_torsion_atom_site_label_2
    _geom_torsion_atom_site_label_3
    _geom_torsion_atom_site_label_4
    _geom_torsion_site_symmetry_1
    _geom_torsion_site_symmetry_2
    _geom_torsion_site_symmetry_3
    _geom_torsion_site_symmetry_4
    _geom_torsion
    _geom_torsion_publ_flag
    C111 N11 C2 C3 . . . . 177.99(12) ?
    C111 N11 C2 C1 . . . . -0.9(2) ?
    C4 C3 C2 N11 . . . . 1.8(2) ?
    C4 C3 C2 C1 . . . . -179.31(13) ?
    C2 N11 C111 C116 . . . . 46.2(2) ?
    C2 N11 C111 C112 . . . . -136.84(15) ?
    C112 C111 C116 C115 . . . . 2.6(2) ?
    N11 C111 C116 C115 . . . . 179.53(13) ?
    C2 C3 C4 O12 . . . . 4.7(2) ?
    C2 C3 C4 C5 . . . . -173.14(12) ?
    C114 C113 C112 C111 . . . . 0.1(2) ?
    C114 C113 C112 Cl12 . . . . -179.63(11) ?
    C116 C111 C112 C113 . . . . -1.8(2) ?
    N11 C111 C112 C113 . . . . -178.91(12) ?
    C116 C111 C112 Cl12 . . . . 177.84(10) ?
    N11 C111 C112 Cl12 . . . . 0.77(17) ?
    C111 C116 C115 C114 . . . . -1.5(2) ?
    C112 C113 C114 C115 . . . . 1.1(2) ?
    C116 C115 C114 C113 . . . . -0.3(2) ?
loop_
    _geom_hbond_atom_site_label_D
    _geom_hbond_atom_site_label_H
    _geom_hbond_atom_site_label_A
    _geom_hbond_site_symmetry_A
    _geom_hbond_distance_DH
    _geom_hbond_distance_HA
    _geom_hbond_distance_DA
    _geom_hbond_angle_DHA
    N11 H11 O12 . 0.82 1.95 2.6317(16) 139.2
    C113 H113 O12 4_456 0.95 2.42 3.3536(18) 166.1
    C115 H115 O12 1_565 0.95 2.43 3.3217(18) 157.1
_iucr_refine_instructions_details
;
TITL 8Ggs2_0m in P2(1)2(1)2(1)
CELL  0.71073   7.3264   8.7103  16.1960   90.000   90.000   90.000
ZERR     4.00   0.0003   0.0004   0.0007    0.000    0.000    0.000
LATT  -1
SYMM  1/2 - X, - Y, 1/2 + Z
SYMM  - X, 1/2 + Y, 1/2 - Z
SYMM  1/2 + X, 1/2 - Y, - Z
SFAC  C    H    N    O    CL
UNIT  44   48   4    4    4
MERG   2
OMIT    -4.00  54.00
EQIV $3 -0.5+x, 0.5-y, 1-z
EQIV $4 x, 1+y, z
HTAB  N11 O12
HTAB  C113 O12_$3
HTAB  C115 O12_$4
EADP  O12 C4
FMAP   2
PLAN    4
SIZE     0.21   0.42   0.60
ACTA
BOND
BOND   $H
CONF
LIST   4
WPDB  -2
L.S.   4
TEMP  -173.20
WGHT    0.034700    0.301700
FVAR       0.70177
MOLE    1
CL12  5    0.002356    0.205190    0.531562    11.00000    0.02513    0.02723 =
         0.01786   -0.00549   -0.00151   -0.00589
N11   3    0.218039    0.288659    0.678958    11.00000    0.01940    0.01808 =
         0.01464   -0.00237   -0.00041    0.00158
AFIX  48
H11   2    0.250016    0.208885    0.655574    11.00000    0.02681
AFIX   0
O12   4    0.330027    0.001720    0.683713    11.00000    0.02314    0.02287 =
         0.01807   -0.00040    0.00314   -0.00073
C3    1    0.246774    0.144265    0.801478    11.00000    0.01579    0.02346 =
         0.01398   -0.00123   -0.00058   -0.00108
AFIX  43
H3    2    0.236186    0.141101    0.859913    11.00000   -1.20000
AFIX   0
C2    1    0.209141    0.280943    0.762091    11.00000    0.01218    0.02188 =
         0.01669   -0.00270   -0.00070   -0.00098
C111  1    0.180539    0.413352    0.626624    11.00000    0.01361    0.02157 =
         0.01451   -0.00121    0.00150    0.00131
C116  1    0.246432    0.560914    0.641577    11.00000    0.01675    0.02244 =
         0.01978   -0.00273    0.00108   -0.00078
AFIX  43
H116  2    0.319118    0.579710    0.689087    11.00000   -1.20000
AFIX   0
C4    1    0.300614    0.007397    0.759834    11.00000    0.02314    0.02287 =
         0.01807   -0.00040    0.00314   -0.00073
C113  1    0.042016    0.507243    0.499748    11.00000    0.02020    0.03336 =
         0.01514    0.00185    0.00028    0.00250
AFIX  43
H113  2   -0.026376    0.488082    0.450991    11.00000   -1.20000
AFIX   0
C5    1    0.316778   -0.138520    0.809350    11.00000    0.02112    0.02301 =
         0.02411    0.00243    0.00109    0.00202
AFIX 137
H5A   2    0.203206   -0.197333    0.804722    11.00000   -1.50000
H5B   2    0.339134   -0.113117    0.867422    11.00000   -1.50000
H5C   2    0.418503   -0.199967    0.788095    11.00000   -1.50000
AFIX   0
C112  1    0.080349    0.389276    0.554213    11.00000    0.01511    0.02359 =
         0.01647   -0.00277    0.00260   -0.00190
C115  1    0.207170    0.680726    0.587915    11.00000    0.02127    0.02240 =
         0.02420    0.00075    0.00617   -0.00126
AFIX  43
H115  2    0.250460    0.781226    0.599567    11.00000   -1.20000
AFIX   0
C1    1    0.155389    0.419656    0.811346    11.00000    0.02128    0.02214 =
         0.01748   -0.00323    0.00067    0.00178
AFIX 137
H1A   2    0.262856    0.484447    0.820504    11.00000   -1.50000
H1B   2    0.105450    0.387069    0.864673    11.00000   -1.50000
H1C   2    0.062755    0.478051    0.781030    11.00000   -1.50000
AFIX   0
C114  1    0.104786    0.653933    0.517277    11.00000    0.02276    0.02765 =
         0.02244    0.00765    0.00426    0.00323
AFIX  43
H114  2    0.077609    0.736268    0.480825    11.00000   -1.20000
HKLF    4
REM  8Ggs2_0m in P2(1)2(1)2(1)
REM R1 =  0.0254 for   2211 Fo > 4sig(Fo)  and  0.0261 for all   2259 data
REM    126 parameters refined using      0 restraints
END
WGHT      0.0345      0.3083
REM Highest difference peak  0.206,  deepest hole -0.234,  1-sigma level  0.051
Q1    1   0.1920  0.6605  0.5403  11.00000  0.05    0.21
Q2    1   0.2784  0.0557  0.7804  11.00000  0.05    0.18
Q3    1   0.2519  0.4824  0.6256  11.00000  0.05    0.18
Q4    1   0.3068 -0.0617  0.7848  11.00000  0.05    0.17
;
