# Supplementary material for: 4-(2-Chloro­phenyl­amino)-pent-3-en-2-one
Source: Acta Crystallogr Sect E Struct Rep Online. 2012 Oct 13;68(Pt 11):o3101–2. doi: 10.1107/S1600536812042043 (PMC3515202; doi:10.1107/S1600536812042043)
Supplement: Supplementary file 2 [file e-68-o3101-Isup2.hkl]

#
# h,k,l, Fc-squared, Fo-squared, sigma(Fo-squared) and status flag
#
data_I
_shelx_title ' 8Ggs2_0m in P2(1)2(1)2(1)'
_shelx_refln_list_code          4
_shelx_F_calc_maximum      152.19
_exptl_crystal_F_000       440.00
_reflns_d_resolution_high  0.7829
 
loop_
 _symmetry_equiv_pos_as_xyz
 'x, y, z'
 '-x+1/2, -y, z+1/2'
 '-x, y+1/2, -z+1/2'
 'x+1/2, -y+1/2, -z'
 
_cell_length_a     7.3264
_cell_length_b     8.7103
_cell_length_c    16.1960
_cell_angle_alpha  90.000
_cell_angle_beta   90.000
_cell_angle_gamma  90.000
 
_shelx_F_squared_multiplier     1.000
 
loop_
 _refln_index_h
 _refln_index_k
 _refln_index_l
 _refln_F_squared_calc
 _refln_F_squared_meas
 _refln_F_squared_sigma
 _refln_observed_status
   2   0   0     4684.34     4625.19     54.11 o
   4   0   0     3092.49     3040.87     43.49 o
   6   0   0      496.18      471.03     10.36 o
   8   0   0        7.01        8.98      2.19 o
   1   1   0      379.32      342.28      2.75 o
   2   1   0     1021.66     1061.97      7.93 o
   3   1   0      566.16      609.19      5.18 o
   4   1   0      447.69      461.62      4.80 o
   5   1   0      226.30      223.17      2.62 o
   6   1   0      242.96      248.11      3.11 o
   7   1   0       42.92       42.69      1.39 o
   8   1   0        0.42        0.11      0.50 o
   9   1   0        2.05        4.86      0.96 o
   0   2   0      236.30      210.32      2.38 o
   1   2   0      367.14      376.18      3.05 o
   2   2   0      602.61      617.52      5.54 o
   3   2   0      731.74      705.07      6.63 o
   4   2   0     1506.21     1395.26     12.79 o
   5   2   0      168.03      162.66      2.23 o
   6   2   0       16.26       19.61      0.81 o
   7   2   0      103.73      101.77      2.21 o
   8   2   0      324.61      333.48      5.11 o
   9   2   0      142.60      151.74      3.76 o
   1   3   0     1068.97     1087.69      7.93 o
   2   3   0      703.23      743.71      7.41 o
   3   3   0        0.24        0.48      0.20 o
   4   3   0        7.98        8.76      0.49 o
   5   3   0      316.77      321.79      3.97 o
   6   3   0       41.36       38.40      1.42 o
   7   3   0        0.99        1.40      0.66 o
   8   3   0       87.94       79.83      2.52 o
   9   3   0      284.13      292.04      5.72 o
   0   4   0      644.50      545.98      6.96 o
   1   4   0     3157.58     3214.80     25.24 o
   2   4   0      103.08      118.87      1.59 o
   3   4   0      125.76      113.86      1.62 o
   4   4   0      625.72      627.01      8.46 o
   5   4   0      363.05      346.52      4.31 o
   6   4   0      328.09      318.99      4.71 o
   7   4   0      351.31      361.34      5.66 o
   8   4   0        0.44        1.14      0.65 o
   1   5   0      143.80      145.60      1.87 o
   2   5   0       53.80       56.95      1.09 o
   3   5   0      152.95      148.27      1.95 o
   4   5   0       44.51       46.64      1.07 o
   5   5   0      247.36      249.78      3.83 o
   6   5   0        9.21        9.86      0.79 o
   7   5   0       41.02       39.82      1.90 o
   8   5   0       25.74       24.57      1.40 o
   0   6   0      487.56      498.46      8.91 o
   1   6   0      658.45      641.28      6.38 o
   2   6   0        0.00        0.79      0.31 o
   3   6   0     1490.57     1426.51     14.19 o
   4   6   0       39.57       41.60      1.14 o
   5   6   0       23.42       23.83      1.24 o
   6   6   0        4.76        4.49      0.63 o
   7   6   0      305.30      312.81      7.09 o
   1   7   0     2032.54     2023.09     18.24 o
   2   7   0      282.43      290.19      3.62 o
   3   7   0      955.23      912.63     10.05 o
   4   7   0       63.81       61.10      1.86 o
   5   7   0       17.24       12.09      1.32 o
   6   7   0       12.38       12.38      1.27 o
   7   7   0       48.64       47.27      2.27 o
   0   8   0        4.90        6.63      0.87 o
   1   8   0        0.60        0.78      0.40 o
   2   8   0       31.08       36.27      1.10 o
   3   8   0      898.48      902.99     11.53 o
   4   8   0      207.76      195.12      4.32 o
   5   8   0       11.36       15.04      1.43 o
   6   8   0       23.66       21.32      1.84 o
   1   9   0       22.11       21.19      1.07 o
   2   9   0       79.75       76.76      2.12 o
   3   9   0       25.29       26.68      1.70 o
   4   9   0        0.02        0.37      0.85 o
   5   9   0       77.73       78.91      2.87 o
   0  10   0      577.60      609.51     10.03 o
   1  10   0       14.87       14.87      1.09 o
   2  10   0      116.47      122.65      2.91 o
   3  10   0       24.12       28.19      1.87 o
   4  10   0       77.21       79.48      2.97 o
   1  11   0        1.62        0.93      0.71 o
   1   0   1      541.22      508.56      4.01 o
   2   0   1     2681.13     2667.21     18.96 o
   3   0   1       27.52       24.12      0.82 o
   4   0   1      108.00      119.44      1.68 o
   5   0   1       74.11       79.69      1.26 o
   6   0   1      249.28      264.36      3.23 o
   7   0   1       44.19       34.95      1.14 o
   8   0   1       57.99       55.21      1.68 o
   9   0   1      132.09      109.43      3.10 o
  -9   1   1       22.67       19.72      1.32 o
  -8   1   1       76.64       75.67      1.99 o
  -7   1   1      184.70      180.31      3.13 o
  -6   1   1      833.93      846.93      9.48 o
  -5   1   1      111.23      109.86      1.70 o
  -4   1   1     2382.69     2421.71     20.29 o
  -3   1   1      569.58      587.73      5.02 o
  -2   1   1     8084.24     7508.86     68.19 o
  -1   1   1     2809.41     2705.70     20.37 o
   0   1   1     1762.69     1680.72     20.64 o
   1   1   1     2781.75     2686.49     22.33 o
   2   1   1     7933.95     7403.12     64.03 o
   3   1   1      581.59      595.33      5.04 o
   4   1   1     2454.86     2457.27     21.77 o
   5   1   1      106.78      103.64      1.53 o
   6   1   1      815.19      818.27      8.46 o
   7   1   1      186.20      186.12      2.95 o
   8   1   1       73.95       81.51      2.25 o
   9   1   1       22.59       20.21      1.38 o
  -9   2   1       87.70       95.73      2.90 o
  -8   2   1      224.96      217.59      4.44 o
  -7   2   1       94.59      109.31      2.47 o
  -6   2   1      205.67      205.11      3.08 o
  -5   2   1      892.42      966.56      9.19 o
  -4   2   1      702.77      713.55      7.11 o
  -3   2   1      769.81      812.18      7.26 o
  -2   2   1      165.91      163.54      1.53 o
  -1   2   1      830.64      848.41      6.30 o
   0   2   1      659.61      607.18      4.46 o
   1   2   1      824.38      841.45      6.16 o
   2   2   1      168.89      168.54      1.64 o
   3   2   1      767.08      807.48      7.26 o
   4   2   1      698.93      707.06      6.82 o
   5   2   1      897.25      964.25      9.21 o
   6   2   1      206.60      205.82      2.91 o
   7   2   1       93.23      107.00      2.31 o
   8   2   1      223.11      216.27      4.11 o
   9   2   1       88.14       95.05      2.93 o
  -9   3   1        0.77        1.68      0.81 o
  -8   3   1      398.77      388.44      8.75 o
  -7   3   1      402.81      394.36      6.52 o
  -6   3   1      122.18      120.78      2.83 o
  -5   3   1      761.43      742.53      7.95 o
  -4   3   1      757.56      756.33      7.67 o
  -3   3   1     1691.33     1737.30     15.76 o
  -2   3   1      315.25      301.33      3.03 o
  -1   3   1     1249.50     1269.86      9.83 o
   0   3   1      830.27      807.18      5.71 o
   1   3   1     1238.35     1247.32      9.33 o
   2   3   1      317.59      299.97      3.12 o
   3   3   1     1720.79     1750.42     16.52 o
   4   3   1      755.43      759.85      7.63 o
   5   3   1      747.02      726.62      8.40 o
   6   3   1      117.45      113.39      2.32 o
   7   3   1      407.35      398.51      6.16 o
   8   3   1      403.74      382.07      6.70 o
   9   3   1        1.42        0.90      0.82 o
  -8   4   1       21.32       21.89      1.36 o
  -7   4   1       41.83       33.45      1.31 o
  -6   4   1      122.73      123.89      2.39 o
  -5   4   1       17.40       16.83      0.67 o
  -4   4   1       87.76       85.91      1.60 o
  -3   4   1      324.25      352.64      3.79 o
  -2   4   1      650.80      688.49      6.67 o
  -1   4   1      108.01      125.52      1.64 o
   0   4   1        0.39        0.14      0.18 o
   1   4   1      106.94      121.03      1.52 o
   2   4   1      644.66      675.15      6.26 o
   3   4   1      323.72      353.05      3.70 o
   4   4   1       88.96       90.02      1.59 o
   5   4   1       18.22       18.96      0.89 o
   6   4   1      124.38      127.76      2.73 o
   7   4   1       40.77       34.95      1.55 o
   8   4   1       22.39       24.65      1.59 o
  -8   5   1       89.14      100.53      3.70 o
  -7   5   1      369.07      365.13      7.61 o
  -6   5   1      184.20      192.32      4.04 o
  -5   5   1      280.36      273.12      4.40 o
  -4   5   1      257.63      268.10      3.53 o
  -3   5   1      979.41      927.80      9.01 o
  -2   5   1       94.71       93.84      1.44 o
  -1   5   1      671.21      680.33      6.25 o
   0   5   1       86.71       94.62      1.39 o
   1   5   1      649.21      659.88      6.05 o
   2   5   1       91.88       88.83      1.55 o
   3   5   1      974.08      930.09      9.12 o
   4   5   1      262.21      268.84      3.30 o
   5   5   1      300.34      289.07      4.27 o
   6   5   1      180.88      192.24      3.38 o
   7   5   1      352.07      349.56      5.38 o
   8   5   1       90.87       99.67      2.59 o
  -7   6   1        0.26        1.86      1.00 o
  -6   6   1       72.83       71.62      2.86 o
  -5   6   1      211.79      210.39      4.64 o
  -4   6   1       52.67       50.45      1.61 o
  -3   6   1      608.48      576.73      6.51 o
  -2   6   1      179.16      183.80      2.70 o
  -1   6   1      202.83      189.49      2.33 o
   0   6   1        0.03        0.18      0.26 o
   1   6   1      203.24      187.90      2.44 o
   2   6   1      178.35      183.77      2.53 o
   3   6   1      606.89      573.87      6.15 o
   4   6   1       50.17       48.85      1.29 o
   5   6   1      212.99      208.68      3.56 o
   6   6   1       73.38       78.29      2.04 o
   7   6   1        0.21        0.22      0.57 o
  -7   7   1      173.27      182.37      4.71 o
  -6   7   1       93.75       92.12      2.89 o
  -5   7   1       68.15       73.32      2.66 o
  -4   7   1       52.44       53.35      1.94 o
  -3   7   1      473.68      461.17      6.52 o
  -2   7   1      119.68      125.00      2.49 o
  -1   7   1      934.58      909.03      9.07 o
   0   7   1       59.22       54.57      1.23 o
   1   7   1      924.41      892.28      9.09 o
   2   7   1      118.86      121.67      2.04 o
   3   7   1      473.77      455.81      5.68 o
   4   7   1       51.87       54.27      1.48 o
   5   7   1       67.90       71.29      1.94 o
   6   7   1       95.11       94.30      2.11 o
   7   7   1      173.42      182.32      6.22 o
  -6   8   1       24.19       20.86      1.64 o
  -5   8   1      228.17      238.67      5.41 o
  -4   8   1       75.64       73.65      2.52 o
  -3   8   1      260.07      260.00      4.82 o
  -2   8   1      331.23      318.49      4.80 o
  -1   8   1      194.17      197.00      2.85 o
   0   8   1      403.55      394.68      4.86 o
   1   8   1      192.26      198.52      2.96 o
   2   8   1      333.33      317.37      4.17 o
   3   8   1      259.02      258.02      3.76 o
   4   8   1       76.61       74.52      1.97 o
   5   8   1      228.42      220.82      4.84 o
   6   8   1       24.36       22.33      2.61 o
  -5   9   1      107.55      111.05      3.34 o
  -4   9   1      206.20      212.43      4.72 o
  -3   9   1       47.05       50.68      2.23 o
  -2   9   1      301.83      309.34      4.91 o
  -1   9   1       31.28       31.00      1.42 o
   0   9   1      267.76      259.34      3.61 o
   1   9   1       34.19       32.29      1.13 o
   2   9   1      311.71      317.60      4.35 o
   3   9   1       49.18       51.77      1.42 o
   4   9   1      197.32      204.73      4.68 o
   5   9   1      102.51      102.84      3.26 o
  -4  10   1       28.42       29.44      2.12 o
  -3  10   1        2.25        0.51      0.87 o
  -2  10   1       24.26       31.64      1.78 o
  -1  10   1       40.81       46.34      1.77 o
   0  10   1       15.12       15.40      1.11 o
   1  10   1       39.79       45.11      1.33 o
   2  10   1       24.45       24.39      1.11 o
   3  10   1        2.57        2.39      0.79 o
   4  10   1       27.78       29.40      1.96 o
  -1  11   1       50.05       58.19      2.16 o
   0  11   1      347.80      374.81      6.22 o
   1  11   1       50.30       60.88      2.17 o
   0   0   2      223.97      202.35      5.15 o
   1   0   2     3092.15     2993.19     26.28 o
   2   0   2    23160.33    18596.90    295.84 o
   3   0   2      272.61      268.75      2.48 o
   4   0   2      208.18      184.59      2.05 o
   5   0   2       57.06       64.08      1.10 o
   6   0   2       44.79       40.38      0.99 o
   7   0   2        2.80        1.91      0.47 o
   8   0   2      286.98      313.10      4.78 o
   9   0   2       30.98       27.97      1.68 o
  -9   1   2       50.68       61.71      2.84 o
  -8   1   2       83.10       79.06      2.06 o
  -7   1   2       51.57       56.03      1.57 o
  -6   1   2      312.17      294.91      4.71 o
  -5   1   2       85.16       89.35      1.38 o
  -4   1   2      752.13      813.38      7.41 o
  -3   1   2      597.22      591.33      5.22 o
  -2   1   2     2550.33     2559.39     19.14 o
  -1   1   2     2639.84     2639.38     21.28 o
   0   1   2     1449.48     1374.50     12.56 o
   1   1   2     2682.88     2689.35     22.02 o
   2   1   2     2539.70     2532.07     18.63 o
   3   1   2      604.67      597.65      5.42 o
   4   1   2      758.71      819.14      7.39 o
   5   1   2       89.33       93.68      1.49 o
   6   1   2      308.41      292.48      3.72 o
   7   1   2       54.82       59.60      1.59 o
   8   1   2       83.98       82.16      2.27 o
   9   1   2       48.51       58.99      2.34 o
  -9   2   2      111.47      113.33      3.09 o
  -8   2   2      133.30      125.28      3.10 o
  -7   2   2      105.53      105.15      2.41 o
  -6   2   2      751.44      727.14      8.35 o
  -5   2   2      272.28      271.44      3.35 o
  -4   2   2       72.19       67.80      1.12 o
  -3   2   2       45.74       40.83      0.72 o
  -2   2   2      621.77      617.71      5.18 o
  -1   2   2     1238.18     1243.14      9.38 o
   0   2   2     2244.15     2230.18     16.08 o
   1   2   2     1245.61     1243.52      9.39 o
   2   2   2      600.24      587.56      5.23 o
   3   2   2       48.75       41.80      0.80 o
   4   2   2       80.62       77.63      1.13 o
   5   2   2      268.80      267.76      3.10 o
   6   2   2      743.30      721.98      7.95 o
   7   2   2      107.15      106.95      2.02 o
   8   2   2      133.93      126.79      2.95 o
   9   2   2      112.38      115.83      3.24 o
  -8   3   2      205.21      200.85      4.09 o
  -7   3   2      359.95      357.05      5.94 o
  -6   3   2       92.88       93.80      2.27 o
  -5   3   2       67.24       73.65      1.38 o
  -4   3   2       56.12       56.34      0.97 o
  -3   3   2       57.67       64.53      1.19 o
  -2   3   2     1484.06     1532.04     13.91 o
  -1   3   2      121.46      118.79      1.36 o
   0   3   2     2118.13     2254.29     16.38 o
   1   3   2      120.57      117.72      1.19 o
   2   3   2     1482.97     1516.32     13.56 o
   3   3   2       61.29       65.61      1.11 o
   4   3   2       55.93       55.96      1.17 o
   5   3   2       68.48       75.13      1.51 o
   6   3   2       88.70       90.14      1.98 o
   7   3   2      355.26      352.97      5.66 o
   8   3   2      209.09      203.37      4.34 o
  -8   4   2      117.92      138.59      4.40 o
  -7   4   2       21.02       19.64      1.71 o
  -6   4   2      108.44      110.50      3.42 o
  -5   4   2      454.25      469.62      7.06 o
  -4   4   2      367.25      381.29      4.74 o
  -3   4   2      664.03      631.39      7.00 o
  -2   4   2      862.65      891.95      9.32 o
  -1   4   2     1768.51     1789.21     17.73 o
   0   4   2       47.18       56.91      0.86 o
   1   4   2     1730.02     1762.54     14.21 o
   2   4   2      865.65      883.97      7.94 o
   3   4   2      686.13      648.45      6.43 o
   4   4   2      365.05      368.10      4.68 o
   5   4   2      458.83      461.76      5.93 o
   6   4   2      110.19      108.54      2.51 o
   7   4   2       19.07       17.91      1.21 o
   8   4   2      116.82      128.96      3.37 o
  -8   5   2       11.42       12.95      1.63 o
  -7   5   2       72.39       82.61      3.65 o
  -6   5   2      117.86      114.18      3.12 o
  -5   5   2      174.43      167.73      3.48 o
  -4   5   2       34.58       34.62      1.25 o
  -3   5   2       66.57       76.77      1.68 o
  -2   5   2      119.31      116.60      2.08 o
  -1   5   2       79.86       76.71      1.50 o
   0   5   2      652.44      669.39      6.01 o
   1   5   2       80.68       78.85      1.21 o
   2   5   2      121.94      119.18      1.73 o
   3   5   2       66.22       76.10      1.41 o
   4   5   2       32.99       34.19      1.02 o
   5   5   2      174.98      165.41      2.79 o
   6   5   2      116.58      109.39      2.42 o
   7   5   2       72.51       74.62      2.10 o
   8   5   2       10.12       11.86      1.21 o
  -7   6   2       18.74       17.17      1.62 o
  -6   6   2        3.71        4.05      0.86 o
  -5   6   2      916.26      900.71     13.74 o
  -4   6   2        1.98        4.28      0.74 o
  -3   6   2      144.61      137.95      2.40 o
  -2   6   2      212.21      211.90      2.98 o
  -1   6   2     1166.93     1130.20     11.48 o
   0   6   2        7.78        8.92      0.47 o
   1   6   2     1162.45     1118.38     10.90 o
   2   6   2      211.11      205.22      2.66 o
   3   6   2      155.44      146.70      2.21 o
   4   6   2        2.22        3.38      0.50 o
   5   6   2      903.84      879.65     10.97 o
   6   6   2        3.53        5.05      0.72 o
   7   6   2       23.00       20.13      1.36 o
  -7   7   2       70.37       69.65      3.18 o
  -6   7   2       20.31       22.78      1.58 o
  -5   7   2        7.47        7.63      1.10 o
  -4   7   2       31.15       28.05      1.91 o
  -3   7   2      116.72      130.72      2.75 o
  -2   7   2      229.55      219.28      3.58 o
  -1   7   2     1290.54     1249.00     13.44 o
   0   7   2        0.05       -0.55      0.30 o
   1   7   2     1300.80     1250.95     12.19 o
   2   7   2      232.61      221.67      3.01 o
   3   7   2      114.49      127.31      2.24 o
   4   7   2       34.22       29.28      1.17 o
   5   7   2        8.09        6.75      0.90 o
   6   7   2       20.34       24.12      1.33 o
   7   7   2       70.84       69.14      2.14 o
  -6   8   2      170.38      173.09      4.18 o
  -5   8   2      503.89      517.04      9.29 o
  -4   8   2      105.95      105.20      2.83 o
  -3   8   2      196.75      192.89      3.94 o
  -2   8   2       19.80       19.17      1.14 o
  -1   8   2      212.96      208.72      3.62 o
   0   8   2      223.70      229.16      3.42 o
   1   8   2      224.17      216.75      3.10 o
   2   8   2       23.14       24.28      0.99 o
   3   8   2      183.58      186.12      3.02 o
   4   8   2      104.89      100.26      2.23 o
   5   8   2      509.62      509.89      7.87 o
   6   8   2      172.72      173.74      3.43 o
  -5   9   2       55.74       56.30      3.15 o
  -4   9   2       86.49       79.67      2.77 o
  -3   9   2       52.46       52.55      2.68 o
  -2   9   2       12.39       10.59      1.07 o
  -1   9   2       48.61       51.33      1.77 o
   0   9   2       78.16       79.20      2.15 o
   1   9   2       48.80       50.02      1.32 o
   2   9   2       11.98        9.42      0.74 o
   3   9   2       49.71       47.95      1.44 o
   4   9   2       85.76       74.58      1.88 o
   5   9   2       56.22       50.26      2.37 o
  -4  10   2      199.63      199.47      6.96 o
  -3  10   2       29.28       33.65      2.13 o
  -2  10   2      277.01      292.00      5.54 o
  -1  10   2       82.63       87.74      2.76 o
   0  10   2       70.70       72.25      2.24 o
   1  10   2       85.70       92.51      2.47 o
   2  10   2      281.74      298.45      4.36 o
   3  10   2       28.50       29.23      1.28 o
   4  10   2      197.03      210.24      4.34 o
  -1  11   2       62.90       68.74      2.87 o
   0  11   2       15.66       16.60      1.36 o
   1  11   2       64.59       68.64      2.53 o
   1   0   3     3906.67     3759.10     31.16 o
   2   0   3     1564.14     1643.36     11.82 o
   3   0   3        2.32        8.66      0.38 o
   4   0   3      539.68      609.57      5.46 o
   5   0   3      415.58      444.09      4.92 o
   6   0   3       65.99       67.39      1.36 o
   7   0   3       12.83        9.00      0.72 o
   8   0   3       85.01       82.70      2.04 o
   9   0   3       13.00       18.88      1.73 o
  -9   1   3       14.18       14.30      1.25 o
  -8   1   3      340.06      327.81      5.86 o
  -7   1   3       46.30       46.66      1.40 o
  -6   1   3      172.17      178.17      2.53 o
  -5   1   3      357.00      366.56      3.72 o
  -4   1   3     1259.07     1281.82     11.18 o
  -3   1   3      927.21     1005.99      8.79 o
  -2   1   3     1917.25     1854.49     14.73 o
  -1   1   3     1798.33     1783.84     15.43 o
   0   1   3      510.10      540.30      4.88 o
   1   1   3     1819.66     1811.89     14.55 o
   2   1   3     1919.80     1821.96     13.54 o
   3   1   3      913.62      985.48      8.53 o
   4   1   3     1236.15     1247.46     11.20 o
   5   1   3      360.93      358.56      3.87 o
   6   1   3      175.70      182.62      2.94 o
   7   1   3       45.09       47.72      1.35 o
   8   1   3      343.14      337.06      5.05 o
   9   1   3       14.56       16.20      1.44 o
  -9   2   3       21.32       24.62      1.90 o
  -8   2   3       60.03       53.41      1.87 o
  -7   2   3      281.34      295.04      4.72 o
  -6   2   3      191.59      188.96      2.97 o
  -5   2   3       81.36       83.31      1.54 o
  -4   2   3      283.90      261.22      3.19 o
  -3   2   3     1398.74     1435.63     14.25 o
  -2   2   3      662.09      709.30      6.49 o
  -1   2   3      303.16      288.93      2.63 o
   0   2   3      616.32      588.05      5.01 o
   1   2   3      308.41      294.70      2.70 o
   2   2   3      644.48      680.87      5.60 o
   3   2   3     1404.67     1435.14     13.09 o
   4   2   3      288.48      268.89      3.72 o
   5   2   3       73.72       72.73      1.25 o
   6   2   3      187.07      180.87      2.70 o
   7   2   3      286.86      301.51      4.25 o
   8   2   3       57.49       50.70      1.87 o
   9   2   3       20.69       19.69      1.57 o
  -8   3   3       18.33       19.41      1.80 o
  -7   3   3       65.60       65.30      2.55 o
  -6   3   3      534.32      520.26      8.69 o
  -5   3   3      426.46      430.85      5.28 o
  -4   3   3       97.05      105.43      1.64 o
  -3   3   3     2080.90     2069.72     20.23 o
  -2   3   3     1773.48     1805.21     16.93 o
  -1   3   3      573.33      600.96      5.74 o
   0   3   3       40.98       47.19      0.72 o
   1   3   3      596.63      625.41      6.12 o
   2   3   3     1750.34     1775.52     17.01 o
   3   3   3     2080.31     2037.51     20.34 o
   4   3   3      104.34      109.87      1.68 o
   5   3   3      427.02      422.89      4.88 o
   6   3   3      530.10      534.40      6.54 o
   7   3   3       70.52       72.67      2.09 o
   8   3   3       21.45       27.66      1.64 o
  -8   4   3      123.43      110.39      3.91 o
  -7   4   3      191.80      177.25      5.37 o
  -6   4   3      224.47      217.24      4.60 o
  -5   4   3      136.38      145.06      2.75 o
  -4   4   3      333.69      311.50      4.26 o
  -3   4   3       70.58       74.82      1.43 o
  -2   4   3       97.70       79.57      1.37 o
  -1   4   3      678.77      729.92      7.11 o
   0   4   3     2017.72     2093.40     19.85 o
   1   4   3      665.80      715.83      6.54 o
   2   4   3      106.61       86.87      1.25 o
   3   4   3       73.56       82.67      1.45 o
   4   4   3      323.53      296.61      3.83 o
   5   4   3      134.16      140.94      2.72 o
   6   4   3      230.99      220.55      3.94 o
   7   4   3      196.50      187.41      3.71 o
   8   4   3      129.98      120.91      3.37 o
  -8   5   3       22.21       24.70      2.27 o
  -7   5   3      157.00      170.06      4.58 o
  -6   5   3      104.79      107.22      3.26 o
  -5   5   3      420.84      398.68      6.96 o
  -4   5   3       47.05       52.10      1.37 o
  -3   5   3        1.18        1.25      0.39 o
  -2   5   3      248.25      269.27      3.51 o
  -1   5   3      954.21      934.90      9.95 o
   0   5   3      223.07      231.42      2.86 o
   1   5   3      962.13      941.28      9.08 o
   2   5   3      252.78      268.75      3.08 o
   3   5   3        0.50        0.49      0.28 o
   4   5   3       45.90       46.88      1.15 o
   5   5   3      420.55      403.10      5.46 o
   6   5   3      106.27      107.07      2.58 o
   7   5   3      159.06      166.97      3.56 o
   8   5   3       21.29       24.68      1.84 o
  -7   6   3       72.90       71.45      2.90 o
  -6   6   3       31.85       33.40      1.82 o
  -5   6   3      117.62      125.29      3.34 o
  -4   6   3      317.85      302.76      5.35 o
  -3   6   3      136.73      131.28      2.48 o
  -2   6   3      135.16      135.71      2.26 o
  -1   6   3       41.96       44.20      1.17 o
   0   6   3     1141.73     1099.46     11.23 o
   1   6   3       41.82       41.63      0.94 o
   2   6   3      125.93      124.56      1.91 o
   3   6   3      137.83      125.82      2.04 o
   4   6   3      318.11      307.69      4.15 o
   5   6   3      116.38      123.93      2.32 o
   6   6   3       28.27       29.11      1.35 o
   7   6   3       73.92       72.34      2.28 o
  -7   7   3        0.70        1.00      1.44 o
  -6   7   3       45.87       47.60      2.23 o
  -5   7   3      236.58      251.65      5.56 o
  -4   7   3      136.69      140.42      3.32 o
  -3   7   3      313.92      302.78      5.45 o
  -2   7   3        4.81        6.09      0.68 o
  -1   7   3      713.01      687.45      7.90 o
   0   7   3       12.24       11.33      0.79 o
   1   7   3      697.45      667.00      7.06 o
   2   7   3        5.91        8.34      0.60 o
   3   7   3      314.09      310.15      4.07 o
   4   7   3      134.19      137.81      2.51 o
   5   7   3      233.46      235.95      4.08 o
   6   7   3       46.62       48.22      1.86 o
   7   7   3        1.23        2.37      0.80 o
  -6   8   3       23.94       29.85      2.31 o
  -5   8   3       42.45       44.98      2.23 o
  -4   8   3      147.73      157.87      3.61 o
  -3   8   3      177.18      186.04      4.03 o
  -2   8   3       20.84       18.95      1.19 o
  -1   8   3        9.27        8.56      0.83 o
   0   8   3       72.15       64.61      1.84 o
   1   8   3        9.22        8.96      0.85 o
   2   8   3       23.67       20.04      0.89 o
   3   8   3      172.77      175.53      2.92 o
   4   8   3      150.42      156.50      2.91 o
   5   8   3       41.66       40.36      1.60 o
   6   8   3       25.81       25.95      1.45 o
  -5   9   3       71.12       71.61      3.54 o
  -4   9   3      141.36      150.85      5.06 o
  -3   9   3        4.38        5.15      0.95 o
  -2   9   3      235.17      225.86      4.25 o
  -1   9   3       63.29       64.56      2.11 o
   0   9   3      193.09      196.59      3.61 o
   1   9   3       62.81       64.16      2.16 o
   2   9   3      231.27      227.75      3.41 o
   3   9   3        5.20        6.76      0.73 o
   4   9   3      150.48      155.25      2.94 o
   5   9   3       71.57       75.20      2.12 o
  -3  10   3       33.95       39.88      2.74 o
  -2  10   3       15.14       15.45      1.37 o
  -1  10   3      105.10      110.70      3.07 o
   0  10   3        2.22        2.31      0.86 o
   1  10   3      107.17      114.04      2.97 o
   2  10   3       14.76       13.28      1.40 o
   3  10   3       31.72       37.55      1.33 o
   0  11   3       18.04       19.81      1.69 o
   0   0   4     3909.20     3754.35     44.59 o
   1   0   4     1416.66     1439.34     10.92 o
   2   0   4     4521.58     4404.75     32.98 o
   3   0   4      151.98      154.64      1.66 o
   4   0   4      291.06      262.76      2.71 o
   5   0   4       39.93       42.99      0.88 o
   6   0   4      134.60      142.37      2.52 o
   7   0   4        2.20        0.73      0.39 o
   8   0   4       47.28       42.76      1.58 o
   9   0   4       10.87       14.60      1.38 o
  -9   1   4        4.56        9.75      1.36 o
  -8   1   4       86.03       73.70      2.23 o
  -7   1   4      281.42      280.45      4.53 o
  -6   1   4      123.52      116.48      2.16 o
  -5   1   4      128.21      123.82      1.78 o
  -4   1   4      988.88      985.00      9.56 o
  -3   1   4     1861.09     1922.21     18.04 o
  -2   1   4       57.63       57.33      0.77 o
  -1   1   4     3225.28     3164.75     25.01 o
   0   1   4      178.54      214.99      1.96 o
   1   1   4     3174.51     3137.31     25.34 o
   2   1   4       54.16       55.30      0.68 o
   3   1   4     1912.09     1955.80     15.67 o
   4   1   4      983.46      975.84      8.79 o
   5   1   4      131.29      123.11      2.47 o
   6   1   4      127.00      122.19      1.98 o
   7   1   4      282.11      289.52      4.51 o
   8   1   4       84.28       78.78      1.99 o
   9   1   4        6.17       10.67      1.13 o
  -9   2   4        3.38        3.83      1.27 o
  -8   2   4      186.87      200.23      5.20 o
  -7   2   4      116.50      119.39      3.88 o
  -6   2   4      192.73      180.61      3.20 o
  -5   2   4       47.91       44.87      1.30 o
  -4   2   4      464.35      482.92      5.96 o
  -3   2   4       81.08       78.18      1.20 o
  -2   2   4      115.46       92.33      1.39 o
  -1   2   4     1103.22     1139.54      9.97 o
   0   2   4      729.65      789.06      7.41 o
   1   2   4     1091.14     1112.14      9.40 o
   2   2   4      118.10       96.22      1.15 o
   3   2   4       84.18       82.79      1.13 o
   4   2   4      444.17      460.95      4.81 o
   5   2   4       51.86       48.22      1.30 o
   6   2   4      201.54      187.17      2.73 o
   7   2   4      115.33      118.37      2.32 o
   8   2   4      183.58      210.47      4.03 o
   9   2   4        3.45        3.01      1.01 o
  -8   3   4       54.52       66.20      2.86 o
  -7   3   4      211.88      211.79      5.04 o
  -6   3   4      394.86      363.46      7.54 o
  -5   3   4       89.35       88.63      1.79 o
  -4   3   4      567.10      574.72      6.58 o
  -3   3   4     1080.43     1123.80     11.95 o
  -2   3   4      264.99      283.35      3.51 o
  -1   3   4      154.75      175.14      2.15 o
   0   3   4     2809.64     2818.21     25.22 o
   1   3   4      167.78      187.87      2.33 o
   2   3   4      282.19      301.91      3.24 o
   3   3   4     1076.33     1113.97     10.93 o
   4   3   4      553.90      558.94      5.75 o
   5   3   4       85.39       84.62      1.50 o
   6   3   4      400.58      373.09      4.92 o
   7   3   4      207.76      198.34      3.83 o
   8   3   4       53.82       61.95      2.28 o
  -8   4   4       25.65       35.09      2.24 o
  -7   4   4      178.38      179.06      4.65 o
  -6   4   4      232.40      240.29      5.29 o
  -5   4   4        8.04        6.88      0.71 o
  -4   4   4      332.53      328.44      4.50 o
  -3   4   4      689.30      712.99      7.59 o
  -2   4   4      468.61      471.64      5.57 o
  -1   4   4     2289.09     2391.26     22.78 o
   0   4   4     1182.03     1289.15     12.63 o
   1   4   4     2343.92     2417.98     23.77 o
   2   4   4      482.09      479.79      4.71 o
   3   4   4      686.31      693.89      7.63 o
   4   4   4      326.30      330.13      3.91 o
   5   4   4        6.27        4.39      0.95 o
   6   4   4      234.10      233.86      4.14 o
   7   4   4      178.75      177.50      3.62 o
   8   4   4       25.14       31.40      1.80 o
  -8   5   4      117.29      116.41      5.48 o
  -7   5   4       30.04       33.04      2.91 o
  -6   5   4       49.93       53.15      2.22 o
  -5   5   4        2.97        2.87      0.65 o
  -4   5   4      252.73      246.85      3.75 o
  -3   5   4        9.30       10.14      0.59 o
  -2   5   4      879.31      857.82      8.42 o
  -1   5   4       40.12       46.19      1.16 o
   0   5   4      467.89      486.93      5.91 o
   1   5   4       41.25       45.30      1.04 o
   2   5   4      883.35      850.85      7.82 o
   3   5   4        9.77        9.43      0.51 o
   4   5   4      256.84      247.64      3.51 o
   5   5   4        2.97        3.36      0.59 o
   6   5   4       44.97       47.03      1.74 o
   7   5   4       30.99       30.29      1.72 o
   8   5   4      114.51      108.10      3.21 o
  -7   6   4      194.86      214.54      5.01 o
  -6   6   4       11.38        9.81      1.63 o
  -5   6   4      214.50      208.33      4.59 o
  -4   6   4       24.59       20.94      1.31 o
  -3   6   4      668.46      665.04      7.76 o
  -2   6   4        8.92       10.21      0.65 o
  -1   6   4      249.60      244.72      3.60 o
   0   6   4      549.55      536.43      6.04 o
   1   6   4      253.00      252.79      3.22 o
   2   6   4        8.61        9.89      0.59 o
   3   6   4      654.69      626.45      7.07 o
   4   6   4       24.29       20.27      0.95 o
   5   6   4      226.53      218.31      3.33 o
   6   6   4       11.26        8.04      1.06 o
   7   6   4      189.59      203.77      4.91 o
  -7   7   4       66.49       76.57      3.49 o
  -6   7   4       51.94       57.13      2.83 o
  -5   7   4       28.12       25.82      1.61 o
  -4   7   4      121.89      125.18      3.03 o
  -3   7   4      196.77      201.23      4.03 o
  -2   7   4      217.24      200.87      3.50 o
  -1   7   4        9.78       10.35      0.80 o
   0   7   4      269.03      282.72      4.39 o
   1   7   4       11.20       11.04      0.82 o
   2   7   4      217.03      198.33      2.76 o
   3   7   4      200.10      200.77      3.10 o
   4   7   4      126.91      122.82      2.35 o
   5   7   4       29.15       27.73      1.21 o
   6   7   4       50.44       49.89      1.95 o
   7   7   4       65.97       72.38      2.64 o
  -6   8   4       62.16       57.03      3.04 o
  -5   8   4      220.90      216.66      5.88 o
  -4   8   4        2.40        3.50      0.81 o
  -3   8   4       63.28       63.67      2.12 o
  -2   8   4      297.30      307.54      4.98 o
  -1   8   4       59.90       59.29      2.02 o
   0   8   4      100.55       92.93      2.20 o
   1   8   4       58.72       57.36      2.24 o
   2   8   4      302.34      307.32      4.45 o
   3   8   4       65.25       63.24      1.68 o
   4   8   4        2.40        1.75      0.59 o
   5   8   4      214.03      214.36      3.68 o
   6   8   4       61.40       57.83      2.14 o
  -5   9   4       66.80       64.15      6.71 o
  -4   9   4       70.70       67.67      3.33 o
  -3   9   4      152.57      154.29      4.40 o
  -2   9   4       23.42       23.61      1.45 o
  -1   9   4      116.04      112.25      3.37 o
   0   9   4        5.55        4.72      0.87 o
   1   9   4      112.35      108.03      2.65 o
   2   9   4       22.50       22.71      1.76 o
   3   9   4      155.94      157.92      2.82 o
   4   9   4       69.47       69.34      1.89 o
   5   9   4       61.72       65.39      1.92 o
  -3  10   4       98.02      104.42      4.15 o
  -2  10   4       68.74       67.68      2.80 o
  -1  10   4       60.72       60.84      2.42 o
   0  10   4       97.13      106.54      3.19 o
   1  10   4       58.49       57.57      2.78 o
   2  10   4       67.62       67.55      3.23 o
   3  10   4       99.41      111.22      3.00 o
   1   0   5     3066.77     3007.50     23.23 o
   2   0   5       93.64       95.59      1.06 o
   3   0   5     1006.01     1063.15      9.73 o
   4   0   5      850.17      868.58      7.82 o
   5   0   5      127.04       96.58      1.37 o
   6   0   5       14.28       17.49      0.74 o
   7   0   5      136.63      147.89      2.47 o
   8   0   5       12.51       10.50      0.84 o
   9   0   5      116.82      126.07      3.10 o
  -9   1   5        2.19        2.79      1.17 o
  -8   1   5       94.71       92.79      3.01 o
  -7   1   5        4.83        3.54      0.81 o
  -6   1   5      238.47      241.07      3.87 o
  -5   1   5      147.00      171.18      2.40 o
  -4   1   5      906.18      881.93      8.91 o
  -3   1   5      103.70      127.83      1.99 o
  -2   1   5       57.45       53.71      0.78 o
  -1   1   5       22.51       24.91      0.53 o
   0   1   5      821.76      794.39      6.76 o
   1   1   5       23.58       24.98      0.36 o
   2   1   5       57.94       53.42      0.70 o
   3   1   5      101.60      123.41      1.48 o
   4   1   5      891.65      850.75      7.85 o
   5   1   5      146.40      170.07      2.26 o
   6   1   5      235.58      240.56      3.39 o
   7   1   5        4.94        4.56      0.67 o
   8   1   5      101.10      100.11      2.72 o
   9   1   5        2.48        1.25      0.69 o
  -8   2   5       18.23       17.73      1.69 o
  -7   2   5      190.31      183.87      4.15 o
  -6   2   5      587.95      585.10      7.74 o
  -5   2   5     1026.00     1097.93     11.43 o
  -4   2   5      252.77      240.63      3.11 o
  -3   2   5      869.00      873.15      9.75 o
  -2   2   5      550.19      563.16      6.09 o
  -1   2   5     1361.38     1352.91     12.76 o
   0   2   5      700.11      736.72      6.74 o
   1   2   5     1345.31     1334.09     13.48 o
   2   2   5      570.01      582.79      5.02 o
   3   2   5      833.26      841.66      7.55 o
   4   2   5      239.38      228.83      2.68 o
   5   2   5     1050.11     1118.00     10.93 o
   6   2   5      581.29      564.87      6.87 o
   7   2   5      179.17      171.60      2.90 o
   8   2   5       19.57       18.95      1.17 o
  -8   3   5       30.93       30.46      2.08 o
  -7   3   5      120.17      124.62      3.68 o
  -6   3   5      117.26      119.98      3.34 o
  -5   3   5      717.08      700.27     10.11 o
  -4   3   5       96.52       97.16      1.68 o
  -3   3   5        9.28        7.09      0.60 o
  -2   3   5       62.72       70.24      1.33 o
  -1   3   5      922.97      959.60      9.80 o
   0   3   5     2360.49     2467.13     24.13 o
   1   3   5      927.40      953.04      9.43 o
   2   3   5       56.50       61.81      1.07 o
   3   3   5        8.47        6.33      0.37 o
   4   3   5       93.68       91.52      1.52 o
   5   3   5      725.80      692.81      7.69 o
   6   3   5      119.07      120.60      2.42 o
   7   3   5      115.15      122.82      2.53 o
   8   3   5       31.78       31.96      1.74 o
  -8   4   5      238.11      257.37      6.56 o
  -7   4   5      153.95      167.81      4.42 o
  -6   4   5       47.38       49.37      2.18 o
  -5   4   5      174.90      160.39      3.12 o
  -4   4   5      667.76      640.85      7.92 o
  -3   4   5      187.23      191.04      3.01 o
  -2   4   5      504.03      483.95      5.66 o
  -1   4   5      379.91      413.23      4.94 o
   0   4   5     1168.40     1164.44     12.05 o
   1   4   5      394.08      431.09      4.69 o
   2   4   5      495.28      463.98      4.85 o
   3   4   5      179.95      185.47      2.47 o
   4   4   5      678.45      643.08      6.81 o
   5   4   5      175.13      158.74      2.62 o
   6   4   5       54.76       62.37      1.90 o
   7   4   5      157.23      158.08      3.68 o
   8   4   5      239.10      246.85      5.12 o
  -8   5   5      148.14      135.80      5.13 o
  -7   5   5       69.73       68.85      2.77 o
  -6   5   5      162.81      162.78      7.25 o
  -5   5   5       50.12       50.85      1.82 o
  -4   5   5      273.73      284.62      5.34 o
  -3   5   5      767.12      790.15      9.60 o
  -2   5   5       29.20       34.60      1.22 o
  -1   5   5       73.93       74.78      1.47 o
   0   5   5        0.19        0.02      0.26 o
   1   5   5       65.56       68.02      1.68 o
   2   5   5       28.12       32.47      0.96 o
   3   5   5      773.14      779.76      7.81 o
   4   5   5      276.43      290.50      4.04 o
   5   5   5       45.34       45.53      1.49 o
   6   5   5      163.46      161.51      3.65 o
   7   5   5       74.33       73.36      2.82 o
   8   5   5      146.88      141.84      4.14 o
  -7   6   5       43.09       43.33      3.03 o
  -6   6   5      116.88      117.65      3.84 o
  -5   6   5       27.28       22.80      1.47 o
  -4   6   5      221.05      236.64      4.55 o
  -3   6   5       36.25       35.11      1.33 o
  -2   6   5      765.44      743.66      7.53 o
  -1   6   5       93.74      103.91      1.86 o
   0   6   5      400.80      384.82      5.05 o
   1   6   5       92.09      102.98      1.86 o
   2   6   5      751.75      726.19      7.25 o
   3   6   5       37.01       33.27      1.08 o
   4   6   5      216.77      217.58      3.30 o
   5   6   5       27.80       22.51      1.19 o
   6   6   5      116.63      114.79      3.58 o
   7   6   5       42.39       42.73      2.05 o
  -6   7   5       20.03       20.49      2.53 o
  -5   7   5       42.66       42.32      2.80 o
  -4   7   5       20.93       19.35      1.74 o
  -3   7   5       52.89       54.92      1.93 o
  -2   7   5       37.46       35.39      1.39 o
  -1   7   5      519.56      513.56      6.96 o
   0   7   5      119.76      127.06      2.50 o
   1   7   5      518.33      504.30      6.80 o
   2   7   5       36.32       35.00      1.45 o
   3   7   5       48.44       47.07      1.33 o
   4   7   5       21.21       20.48      1.03 o
   5   7   5       41.27       40.28      1.48 o
   6   7   5       19.88       18.47      1.36 o
  -6   8   5      153.69      158.03      5.03 o
  -5   8   5       93.64      113.00      4.63 o
  -4   8   5      115.96      112.52      3.94 o
  -3   8   5      159.14      150.85      4.46 o
  -2   8   5       97.01      100.05      2.38 o
  -1   8   5       47.97       47.52      1.69 o
   0   8   5       62.66       55.30      1.82 o
   1   8   5       50.78       55.18      1.92 o
   2   8   5      101.85       99.38      3.20 o
   3   8   5      154.87      146.64      2.72 o
   4   8   5      113.93      117.23      2.55 o
   5   8   5       92.85      106.53      2.56 o
   6   8   5      158.08      170.45      4.05 o
  -5   9   5       22.01       21.42      2.52 o
  -4   9   5      177.42      183.23      5.46 o
  -3   9   5       74.48       67.59      2.97 o
  -2   9   5       29.91       28.08      1.95 o
  -1   9   5       36.92       35.84      1.67 o
   0   9   5       84.64       83.20      2.65 o
   1   9   5       34.31       30.78      1.76 o
   2   9   5       30.69       28.47      1.72 o
   3   9   5       75.41       73.84      2.60 o
   4   9   5      177.20      191.39      3.46 o
   5   9   5       23.85       25.60      1.37 o
  -3  10   5      156.19      174.18      5.41 o
  -2  10   5       50.45       53.72      2.79 o
  -1  10   5      105.91      106.61      3.64 o
   0  10   5        1.45        1.74      0.86 o
   1  10   5      105.30      104.90      3.19 o
   2  10   5       52.21       58.53      2.45 o
   3  10   5      156.05      173.87      4.30 o
   0   0   6     5128.82     5199.08     67.68 o
   1   0   6     1390.98     1519.88     12.23 o
   2   0   6       71.56       78.07      0.98 o
   3   0   6     1348.88     1529.38     14.40 o
   4   0   6       65.40       62.18      1.12 o
   5   0   6        4.60        4.89      0.46 o
   6   0   6      104.57       89.60      2.04 o
   7   0   6        6.87        8.56      0.93 o
   8   0   6      127.06      150.68      3.96 o
  -8   1   6       16.32       18.03      1.70 o
  -7   1   6      146.09      141.80      3.18 o
  -6   1   6      406.71      383.13      5.55 o
  -5   1   6      393.53      387.57      4.64 o
  -4   1   6      319.58      309.89      3.75 o
  -3   1   6     1899.23     1888.66     21.71 o
  -2   1   6       16.96       18.97      0.57 o
  -1   1   6     1236.99     1232.22     11.26 o
   0   1   6      676.26      668.62      5.58 o
   1   1   6     1250.42     1238.03     10.43 o
   2   1   6       18.79       20.47      0.38 o
   3   1   6     1905.86     1892.99     16.96 o
   4   1   6      311.04      301.30      3.28 o
   5   1   6      409.39      393.74      4.18 o
   6   1   6      408.83      385.40      4.88 o
   7   1   6      144.54      145.30      2.49 o
   8   1   6       16.87       19.71      1.09 o
  -8   2   6      109.26       99.33      3.45 o
  -7   2   6        2.65        2.55      0.87 o
  -6   2   6       14.24       13.43      0.98 o
  -5   2   6       24.33       27.49      0.92 o
  -4   2   6      109.95      111.45      2.04 o
  -3   2   6      110.12      112.59      2.70 o
  -2   2   6      208.83      217.69      3.02 o
  -1   2   6      282.83      300.24      3.15 o
   0   2   6      114.19      149.03      1.77 o
   1   2   6      281.51      295.07      3.15 o
   2   2   6      210.83      219.54      2.16 o
   3   2   6      112.07      114.06      2.05 o
   4   2   6      104.98      104.21      1.52 o
   5   2   6       23.10       24.34      0.76 o
   6   2   6       12.48       13.10      0.74 o
   7   2   6        3.09        2.17      0.52 o
   8   2   6      111.38       98.29      2.68 o
  -8   3   6       64.19       62.76      2.82 o
  -7   3   6      289.35      309.74      6.54 o
  -6   3   6      344.33      352.22      6.16 o
  -5   3   6      799.62      786.11     10.35 o
  -4   3   6      420.78      423.30      5.48 o
  -3   3   6      138.08      139.05      2.51 o
  -2   3   6     1317.49     1310.52     14.79 o
  -1   3   6      938.73      976.53     11.12 o
   0   3   6      219.13      278.40      3.19 o
   1   3   6      916.64      970.03      9.59 o
   2   3   6     1310.96     1333.84     13.19 o
   3   3   6      152.22      151.08      1.82 o
   4   3   6      432.77      428.26      4.69 o
   5   3   6      786.48      771.27      8.89 o
   6   3   6      344.83      350.67      4.98 o
   7   3   6      284.18      291.98      4.85 o
   8   3   6       60.54       58.69      2.07 o
  -8   4   6        7.75        9.42      1.65 o
  -7   4   6      176.97      172.63      4.76 o
  -6   4   6       17.25       14.63      1.26 o
  -5   4   6       55.49       60.14      1.82 o
  -4   4   6      219.37      209.37      3.59 o
  -3   4   6      299.66      306.16      4.59 o
  -2   4   6      349.90      379.03      4.52 o
  -1   4   6      340.87      336.54      4.13 o
   0   4   6       50.97       47.35      1.05 o
   1   4   6      332.19      334.39      4.01 o
   2   4   6      346.63      367.28      4.37 o
   3   4   6      309.22      308.85      3.62 o
   4   4   6      223.20      210.08      2.77 o
   5   4   6       59.35       60.85      1.47 o
   6   4   6       16.16       13.21      0.89 o
   7   4   6      173.87      171.77      3.87 o
   8   4   6        7.06       10.36      1.40 o
  -7   5   6        7.90        6.04      1.51 o
  -6   5   6      184.43      189.35      5.27 o
  -5   5   6      123.97      111.58      3.43 o
  -4   5   6      358.06      349.55      6.23 o
  -3   5   6       23.26       21.92      1.06 o
  -2   5   6     1110.91     1115.89     12.42 o
  -1   5   6       36.77       32.75      1.07 o
   0   5   6      675.38      653.78      8.04 o
   1   5   6       35.68       32.18      0.99 o
   2   5   6     1114.32     1107.91     11.73 o
   3   5   6       24.43       23.74      0.75 o
   4   5   6      367.12      350.69      4.41 o
   5   5   6      126.44      116.85      2.42 o
   6   5   6      174.13      164.42      3.76 o
   7   5   6        7.53        3.34      1.03 o
  -7   6   6       87.16       85.84      3.80 o
  -6   6   6        9.14        9.69      1.44 o
  -5   6   6      101.42      101.70      3.94 o
  -4   6   6       15.54       14.84      1.47 o
  -3   6   6      207.07      215.67      4.13 o
  -2   6   6      118.56      106.05      2.55 o
  -1   6   6      115.89      125.09      2.57 o
   0   6   6       23.37       26.97      0.93 o
   1   6   6      122.06      131.13      2.21 o
   2   6   6      118.99      104.78      1.88 o
   3   6   6      207.36      206.21      3.01 o
   4   6   6       15.32       14.54      0.86 o
   5   6   6       96.51       99.53      2.33 o
   6   6   6        9.01        7.71      1.02 o
   7   6   6       88.52       84.47      2.80 o
  -6   7   6      125.50      129.49      4.29 o
  -5   7   6      212.68      208.48      6.25 o
  -4   7   6      304.58      292.23      7.56 o
  -3   7   6       75.41       70.49      2.61 o
  -2   7   6       32.41       36.51      1.74 o
  -1   7   6      102.84      114.04      2.45 o
   0   7   6     1299.69     1199.73     14.39 o
   1   7   6       97.41      103.12      2.26 o
   2   7   6       30.70       38.24      1.53 o
   3   7   6       80.29       79.14      1.84 o
   4   7   6      308.99      303.90      4.41 o
   5   7   6      214.43      209.15      3.55 o
   6   7   6      120.23      126.90      3.49 o
  -5   8   6       27.82       28.31      2.63 o
  -4   8   6      127.37      118.62      4.84 o
  -3   8   6       88.25       80.16      3.22 o
  -2   8   6        5.38        2.75      1.06 o
  -1   8   6       27.18       28.25      1.36 o
   0   8   6        1.84        1.04      0.59 o
   1   8   6       24.76       27.20      1.55 o
   2   8   6        4.82        4.65      0.86 o
   3   8   6       86.52       79.19      2.54 o
   4   8   6      129.83      119.68      2.49 o
   5   8   6       28.04       28.25      1.35 o
  -4   9   6       10.78       13.80      2.16 o
  -3   9   6      175.33      175.95      4.74 o
  -2   9   6       88.78       85.16      2.90 o
  -1   9   6      127.89      123.86      3.75 o
   0   9   6       33.58       40.83      1.87 o
   1   9   6      128.89      131.20      3.39 o
   2   9   6       85.84       84.05      2.73 o
   3   9   6      178.03      174.49      4.14 o
   4   9   6       10.38       13.01      1.45 o
  -3  10   6       20.12       28.67      2.46 o
  -2  10   6      104.85      128.89      4.12 o
  -1  10   6       86.42       92.34      3.38 o
   0  10   6        1.56        0.06      0.90 o
   1  10   6       87.40       85.14      2.89 o
   2  10   6      106.78      129.34      3.59 o
   3  10   6       19.61       21.08      1.70 o
   1   0   7     1845.02     1812.24     16.28 o
   2   0   7      205.76      239.11      2.46 o
   3   0   7     2065.04     2038.33     19.12 o
   4   0   7        1.65        3.04      0.33 o
   5   0   7       58.85       68.60      1.37 o
   6   0   7        3.55        2.67      0.59 o
   7   0   7      219.95      208.10      4.43 o
   8   0   7       51.58       48.42      2.80 o
  -8   1   7       25.13       23.92      1.87 o
  -7   1   7       19.10       20.59      1.35 o
  -6   1   7      148.66      150.88      3.12 o
  -5   1   7      191.71      205.41      3.43 o
  -4   1   7      227.76      241.25      3.02 o
  -3   1   7      107.81      128.87      1.69 o
  -2   1   7      573.22      611.51      6.20 o
  -1   1   7      317.05      358.63      3.75 o
   0   1   7      122.73      135.35      1.51 o
   1   1   7      315.36      352.91      3.53 o
   2   1   7      565.20      610.21      5.64 o
   3   1   7      108.83      126.19      1.54 o
   4   1   7      226.49      239.09      2.72 o
   5   1   7      190.01      211.37      2.69 o
   6   1   7      150.36      154.43      2.60 o
   7   1   7       19.47       20.40      1.00 o
   8   1   7       24.03       23.39      1.81 o
  -8   2   7      212.12      213.09      7.82 o
  -7   2   7      602.74      590.36     11.06 o
  -6   2   7       62.58       59.62      2.12 o
  -5   2   7      598.08      578.63      7.52 o
  -4   2   7      270.16      253.02      3.75 o
  -3   2   7      527.24      532.69      6.81 o
  -2   2   7      563.61      576.82      6.48 o
  -1   2   7     1338.03     1319.81     13.79 o
   0   2   7       77.31       69.47      1.05 o
   1   2   7     1335.18     1302.35     13.21 o
   2   2   7      553.43      569.66      5.16 o
   3   2   7      516.14      517.29      5.51 o
   4   2   7      268.61      254.45      3.06 o
   5   2   7      575.50      539.52      6.22 o
   6   2   7       58.74       55.63      1.39 o
   7   2   7      622.59      627.39      7.54 o
   8   2   7      207.48      213.27      4.27 o
  -8   3   7       68.96       66.33      3.70 o
  -7   3   7       26.10       31.64      1.89 o
  -6   3   7       73.67       67.63      2.09 o
  -5   3   7       57.51       61.63      2.38 o
  -4   3   7      118.33      109.12      2.23 o
  -3   3   7      156.45      148.23      2.69 o
  -2   3   7       10.97       15.92      0.74 o
  -1   3   7      120.13      135.98      2.57 o
   0   3   7      224.21      244.04      2.99 o
   1   3   7      119.29      136.10      2.23 o
   2   3   7       10.32       15.26      0.51 o
   3   3   7      158.29      152.90      1.86 o
   4   3   7      116.35      110.76      1.69 o
   5   3   7       57.67       59.45      1.40 o
   6   3   7       75.34       68.00      1.68 o
   7   3   7       25.55       31.72      1.35 o
   8   3   7       69.50       69.29      2.21 o
  -8   4   7      220.93      220.79      6.68 o
  -7   4   7       16.03       14.49      1.85 o
  -6   4   7      209.64      204.58      5.72 o
  -5   4   7      413.31      436.48      7.37 o
  -4   4   7      243.99      245.06      4.75 o
  -3   4   7      221.69      207.24      3.95 o
  -2   4   7     1110.91     1064.95     13.41 o
  -1   4   7       49.59       51.31      1.33 o
   0   4   7      759.40      728.01      7.92 o
   1   4   7       55.24       57.66      1.08 o
   2   4   7     1120.90     1108.44     10.93 o
   3   4   7      214.67      198.35      2.57 o
   4   4   7      254.67      261.51      3.33 o
   5   4   7      420.04      432.41      5.53 o
   6   4   7      218.55      213.19      3.78 o
   7   4   7       14.87       13.64      1.24 o
   8   4   7      222.05      226.88      5.31 o
  -7   5   7       50.17       53.12      2.81 o
  -6   5   7       97.66       97.42      3.42 o
  -5   5   7      159.88      154.25      4.22 o
  -4   5   7      168.05      158.28      3.91 o
  -3   5   7       92.07       99.54      2.44 o
  -2   5   7       90.45       97.30      1.99 o
  -1   5   7        6.04        5.34      0.55 o
   0   5   7       12.34        6.76      0.69 o
   1   5   7        5.79        5.63      0.48 o
   2   5   7       90.60       97.52      1.67 o
   3   5   7       90.98      100.54      1.63 o
   4   5   7      170.55      158.32      2.45 o
   5   5   7      161.03      160.54      3.27 o
   6   5   7       97.15       95.36      2.50 o
   7   5   7       49.17       54.82      2.22 o
  -7   6   7       16.97       18.71      2.00 o
  -6   6   7      318.83      326.94      7.40 o
  -5   6   7        0.30        0.62      0.99 o
  -4   6   7      476.49      441.47      9.51 o
  -3   6   7       83.11       75.79      2.62 o
  -2   6   7      827.38      799.87     11.28 o
  -1   6   7       12.53        8.67      0.87 o
   0   6   7      407.58      389.23      5.56 o
   1   6   7       11.90        9.81      0.68 o
   2   6   7      830.48      793.84     11.98 o
   3   6   7       81.81       72.97      2.13 o
   4   6   7      451.49      415.64      5.50 o
   5   6   7        0.23        1.35      0.57 o
   6   6   7      324.04      326.42      5.94 o
   7   6   7       17.51       18.39      1.56 o
  -6   7   7        4.11        3.77      1.23 o
  -5   7   7        3.67        2.47      1.24 o
  -4   7   7        9.21        7.28      2.28 o
  -3   7   7      133.19      128.99      3.89 o
  -2   7   7       54.09       52.34      2.13 o
  -1   7   7       59.95       53.17      1.97 o
   0   7   7        0.00       -0.18      0.47 o
   1   7   7       60.45       58.22      1.78 o
   2   7   7       54.12       52.87      1.93 o
   3   7   7      129.99      129.14      3.13 o
   4   7   7        9.21        8.87      0.69 o
   5   7   7        4.14        3.68      0.64 o
   6   7   7        4.09        4.30      0.86 o
  -5   8   7       90.08       85.78      4.12 o
  -4   8   7      168.58      175.91      5.66 o
  -3   8   7       29.29       35.97      2.58 o
  -2   8   7      105.96      106.01      3.58 o
  -1   8   7      225.52      213.34      4.51 o
   0   8   7       78.69       79.81      2.27 o
   1   8   7      218.35      215.53      4.35 o
   2   8   7      104.46      101.29      2.82 o
   3   8   7       31.23       34.92      2.09 o
   4   8   7      171.36      170.59      3.71 o
   5   8   7       89.86       83.25      2.03 o
  -4   9   7       14.95       17.61      2.26 o
  -3   9   7        8.13        5.08      1.49 o
  -2   9   7        9.47        7.00      1.35 o
  -1   9   7       53.68       47.21      2.47 o
   0   9   7       76.00       66.21      3.67 o
   1   9   7       55.15       55.70      2.44 o
   2   9   7        9.70        9.35      1.18 o
   3   9   7        8.15        6.96      1.13 o
   4   9   7       15.20       17.67      1.54 o
  -2  10   7        5.21        4.72      1.38 o
  -1  10   7      133.66      127.20      4.06 o
   0  10   7        9.38        7.84      1.38 o
   1  10   7      136.74      139.30      4.11 o
   2  10   7        5.24        5.65      1.26 o
   0   0   8      443.89      468.28      7.34 o
   1   0   8     1028.94     1220.10     10.69 o
   2   0   8      307.28      287.42      3.16 o
   3   0   8       12.90       20.29      0.59 o
   4   0   8       52.13       57.61      1.40 o
   5   0   8       86.99       97.68      2.53 o
   6   0   8       22.80       16.78      1.08 o
   7   0   8       19.36       16.57      1.31 o
   8   0   8        0.63        2.84      1.54 o
  -8   1   8        8.30        8.11      1.34 o
  -7   1   8       78.21       72.94      2.78 o
  -6   1   8      157.07      142.58      3.23 o
  -5   1   8     1222.43     1235.70     14.01 o
  -4   1   8       96.89      116.58      2.05 o
  -3   1   8      480.56      453.66      5.60 o
  -2   1   8      205.50      198.97      2.49 o
  -1   1   8     2044.16     2061.57     21.43 o
   0   1   8       89.27       91.91      1.09 o
   1   1   8     2085.39     2124.19     19.70 o
   2   1   8      197.53      191.09      2.17 o
   3   1   8      472.56      437.45      4.69 o
   4   1   8       94.89      112.23      1.71 o
   5   1   8     1228.42     1221.31     14.08 o
   6   1   8      157.62      145.32      2.83 o
   7   1   8       86.18       78.73      2.55 o
   8   1   8        9.27        9.49      1.48 o
  -8   2   8       14.35       15.51      1.87 o
  -7   2   8        1.44        3.05      0.91 o
  -6   2   8       92.57       81.30      2.83 o
  -5   2   8      258.91      259.96      4.11 o
  -4   2   8      379.23      374.72      5.31 o
  -3   2   8       37.01       40.33      1.40 o
  -2   2   8       15.67       19.85      0.75 o
  -1   2   8      108.47      120.96      1.95 o
   0   2   8       77.54       91.68      1.37 o
   1   2   8      108.29      119.45      1.66 o
   2   2   8       15.45       19.68      0.48 o
   3   2   8       37.48       40.34      0.72 o
   4   2   8      380.92      373.54      4.20 o
   5   2   8      257.58      255.47      3.74 o
   6   2   8       91.36       84.94      2.08 o
   7   2   8        1.36        1.13      0.53 o
   8   2   8       14.18       15.67      1.87 o
  -8   3   8      139.17      149.72      5.19 o
  -7   3   8       86.71       74.10      4.25 o
  -6   3   8      135.42      130.90      3.55 o
  -5   3   8      406.88      403.27      7.48 o
  -4   3   8      705.53      663.19      8.68 o
  -3   3   8      270.98      272.48      4.05 o
  -2   3   8      433.52      436.75      5.98 o
  -1   3   8      545.31      559.53      7.21 o
   0   3   8      446.38      456.12      5.08 o
   1   3   8      548.68      557.71      6.89 o
   2   3   8      450.20      444.89      6.04 o
   3   3   8      258.75      257.01      2.96 o
   4   3   8      708.87      663.69      7.19 o
   5   3   8      404.49      406.01      5.44 o
   6   3   8      134.52      139.04      2.75 o
   7   3   8       81.58       72.19      2.31 o
   8   3   8      138.02      151.83      4.16 o
  -7   4   8       26.65       25.48      2.23 o
  -6   4   8       77.56       66.73      3.05 o
  -5   4   8        7.35        5.28      0.84 o
  -4   4   8      223.50      215.65      4.66 o
  -3   4   8       68.75       69.04      1.67 o
  -2   4   8       10.22        9.36      0.76 o
  -1   4   8       38.62       41.29      1.17 o
   0   4   8      200.83      226.92      3.05 o
   1   4   8       38.91       42.29      1.57 o
   2   4   8       10.17        8.51      0.47 o
   3   4   8       68.14       66.15      1.36 o
   4   4   8      222.98      218.56      3.31 o
   5   4   8        7.26        6.03      0.67 o
   6   4   8       78.45       70.89      1.82 o
   7   4   8       27.04       24.71      1.90 o
  -7   5   8       17.96       17.01      1.86 o
  -6   5   8      257.15      259.62      6.18 o
  -5   5   8        9.25        4.48      1.02 o
  -4   5   8      410.43      421.40      9.00 o
  -3   5   8      344.81      339.55      6.02 o
  -2   5   8      526.86      498.51      6.77 o
  -1   5   8       54.22       55.80      1.52 o
   0   5   8     1145.22     1089.60     11.62 o
   1   5   8       53.73       57.14      1.35 o
   2   5   8      537.04      523.69      5.99 o
   3   5   8      350.08      341.36      4.62 o
   4   5   8      408.18      419.54      5.63 o
   5   5   8        8.48        7.38      0.72 o
   6   5   8      258.16      252.30      4.56 o
   7   5   8       18.51       15.12      1.36 o
  -7   6   8        5.55        5.52      1.42 o
  -6   6   8       42.23       38.17      2.43 o
  -5   6   8       52.69       47.95      2.49 o
  -4   6   8      105.84       96.92      3.66 o
  -3   6   8       55.63       58.24      2.34 o
  -2   6   8      237.17      228.97      4.62 o
  -1   6   8        2.17        1.13      0.56 o
   0   6   8       40.51       43.29      1.51 o
   1   6   8        2.24        2.15      0.43 o
   2   6   8      237.29      229.99      3.90 o
   3   6   8       55.88       53.66      2.43 o
   4   6   8      106.13       94.92      2.45 o
   5   6   8       51.57       51.75      1.64 o
   6   6   8       41.27       39.61      1.70 o
   7   6   8        5.15        7.64      1.15 o
  -6   7   8      161.53      172.99      5.22 o
  -5   7   8      102.32      101.08      4.23 o
  -4   7   8       44.47       44.78      2.74 o
  -3   7   8       48.83       38.09      2.45 o
  -2   7   8      934.59      840.71     13.06 o
  -1   7   8      147.49      147.96      3.84 o
   0   7   8       44.74       66.80      2.38 o
   1   7   8      153.85      153.55      3.24 o
   2   7   8      932.31      850.84     12.06 o
   3   7   8       51.29       45.04      1.83 o
   4   7   8       40.35       40.85      1.97 o
   5   7   8      101.23       97.95      2.22 o
   6   7   8      163.84      182.16      3.52 o
  -5   8   8       12.56       11.10      2.00 o
  -4   8   8        4.16        5.58      1.48 o
  -3   8   8        5.52        4.89      1.27 o
  -2   8   8       79.83       76.75      3.49 o
  -1   8   8       11.61        7.39      1.26 o
   0   8   8       10.27        8.02      1.12 o
   1   8   8       11.33       10.44      1.01 o
   2   8   8       79.27       75.53      2.42 o
   3   8   8        5.84        7.03      1.01 o
   4   8   8        4.21        5.28      1.00 o
   5   8   8       12.43       13.07      1.34 o
  -4   9   8       27.11       34.00      3.35 o
  -3   9   8       60.00       54.95      3.84 o
  -2   9   8      106.53      105.42      4.35 o
  -1   9   8      203.37      204.35      5.00 o
   0   9   8       57.88       66.39      2.76 o
   1   9   8      205.82      198.83      4.89 o
   2   9   8      103.44      105.65      3.52 o
   3   9   8       58.17       55.41      2.31 o
   4   9   8       28.86       38.26      2.06 o
  -1  10   8        6.85       13.38      1.62 o
   0  10   8        2.46        1.02      1.03 o
   1  10   8        6.61        6.63      1.29 o
   1   0   9     1942.08     1967.18     21.47 o
   2   0   9      142.98      141.82      1.97 o
   3   0   9      415.53      379.36      4.33 o
   4   0   9       14.71       11.29      0.55 o
   5   0   9      386.61      375.46      5.05 o
   6   0   9        0.00        0.79      0.56 o
   7   0   9      319.16      344.44      7.41 o
   8   0   9      136.78      121.14      3.67 o
  -8   1   9       75.42       71.01      3.82 o
  -7   1   9      241.25      232.82      4.82 o
  -6   1   9       32.30       34.03      1.49 o
  -5   1   9       15.26       13.65      0.88 o
  -4   1   9      166.23      177.41      2.50 o
  -3   1   9       91.66       97.80      1.82 o
  -2   1   9       66.71       69.57      1.30 o
  -1   1   9       22.83       21.64      0.65 o
   0   1   9     1198.48     1343.23     12.66 o
   1   1   9       23.35       22.24      0.64 o
   2   1   9       63.57       64.85      1.04 o
   3   1   9       90.48       93.65      1.44 o
   4   1   9      168.92      176.75      2.47 o
   5   1   9       14.71       13.27      0.82 o
   6   1   9       32.47       36.44      1.67 o
   7   1   9      241.95      243.60      5.52 o
   8   1   9       73.51       70.27      4.34 o
  -8   2   9       78.17       74.62      3.74 o
  -7   2   9      199.50      182.43      4.89 o
  -6   2   9      315.40      338.78      5.87 o
  -5   2   9      257.58      266.57      5.32 o
  -4   2   9      204.74      208.47      3.48 o
  -3   2   9      928.45      920.80     10.05 o
  -2   2   9      612.56      614.08      7.33 o
  -1   2   9      685.73      646.64      7.59 o
   0   2   9      609.61      634.57      6.71 o
   1   2   9      680.94      641.96      6.85 o
   2   2   9      595.60      601.49      5.92 o
   3   2   9      910.92      892.55      7.99 o
   4   2   9      217.58      217.31      2.63 o
   5   2   9      247.14      261.13      3.50 o
   6   2   9      304.90      337.68      9.38 o
   7   2   9      206.17      191.36      5.54 o
   8   2   9       77.16       68.07      3.42 o
  -8   3   9        5.29        4.98      1.46 o
  -7   3   9      108.73      106.23      3.98 o
  -6   3   9      234.58      232.95      5.90 o
  -5   3   9       54.71       59.19      2.14 o
  -4   3   9      115.63      119.86      3.40 o
  -3   3   9       67.89       65.12      1.56 o
  -2   3   9      223.69      219.77      3.62 o
  -1   3   9      104.02       98.96      1.94 o
   0   3   9      149.68      145.01      2.14 o
   1   3   9      107.80      104.30      1.97 o
   2   3   9      223.57      222.44      3.26 o
   3   3   9       66.50       59.69      1.02 o
   4   3   9      118.28      126.65      1.99 o
   5   3   9       56.31       64.67      1.64 o
   6   3   9      233.96      234.14      3.96 o
   7   3   9      106.60       96.83      2.94 o
   8   3   9        5.70        5.69      1.15 o
  -7   4   9      119.05      127.77      5.18 o
  -6   4   9      333.63      350.67      7.56 o
  -5   4   9       51.62       40.99      2.19 o
  -4   4   9      147.53      132.54      3.16 o
  -3   4   9      207.67      216.24      3.97 o
  -2   4   9     1235.80     1213.21     14.95 o
  -1   4   9      306.64      299.57      4.47 o
   0   4   9      248.00      229.88      3.22 o
   1   4   9      293.81      298.10      4.35 o
   2   4   9     1247.15     1224.06     15.09 o
   3   4   9      213.83      217.05      3.16 o
   4   4   9      158.54      148.34      2.65 o
   5   4   9       52.85       45.27      1.45 o
   6   4   9      337.95      356.20      5.51 o
   7   4   9      118.19      127.22      3.32 o
  -7   5   9       52.05       47.38      3.09 o
  -6   5   9       23.51       17.74      2.73 o
  -5   5   9      100.21       99.81      3.32 o
  -4   5   9       14.54       13.77      1.24 o
  -3   5   9      574.76      563.33      9.72 o
  -2   5   9       20.96       16.64      1.11 o
  -1   5   9       70.19       60.21      1.63 o
   0   5   9       29.70       37.10      1.13 o
   1   5   9       68.60       60.73      1.50 o
   2   5   9       21.18       18.46      0.80 o
   3   5   9      578.16      556.57      8.23 o
   4   5   9       14.71       14.30      0.81 o
   5   5   9       99.49       92.81      2.19 o
   6   5   9       23.96       18.28      1.33 o
   7   5   9       50.65       42.49      2.54 o
  -6   6   9       64.73       66.82      3.11 o
  -5   6   9       49.57       60.59      2.79 o
  -4   6   9      626.81      632.74     12.77 o
  -3   6   9       92.05       85.74      2.76 o
  -2   6   9      299.79      275.73      5.23 o
  -1   6   9       76.92       72.13      2.07 o
   0   6   9      620.44      571.60      8.44 o
   1   6   9       77.81       67.54      2.24 o
   2   6   9      287.57      266.97      4.66 o
   3   6   9       90.97       84.17      2.27 o
   4   6   9      621.11      610.27      9.22 o
   5   6   9       50.02       59.91      1.77 o
   6   6   9       58.55       64.02      2.68 o
  -6   7   9       53.12       49.51      2.92 o
  -5   7   9        6.58        6.63      1.58 o
  -4   7   9       53.37       42.41      3.01 o
  -3   7   9        6.10        8.12      1.54 o
  -2   7   9        1.22       -0.01      0.69 o
  -1   7   9        0.65        0.71      0.71 o
   0   7   9       23.39       22.58      1.52 o
   1   7   9        0.82        0.02      0.67 o
   2   7   9        0.98        0.50      0.58 o
   3   7   9        5.82        6.73      0.93 o
   4   7   9       54.60       43.02      2.16 o
   5   7   9        6.82        6.91      1.22 o
   6   7   9       52.22       50.21      1.80 o
  -5   8   9       39.63       49.05      3.77 o
  -4   8   9      209.42      212.91      7.48 o
  -3   8   9      290.88      287.26      8.74 o
  -2   8   9      111.58      106.54      4.74 o
  -1   8   9       49.95       52.12      2.81 o
   0   8   9       92.68       90.95      3.02 o
   1   8   9       53.40       49.51      2.20 o
   2   8   9      112.81      113.09      2.93 o
   3   8   9      286.70      286.23      5.44 o
   4   8   9      208.11      210.62      4.72 o
   5   8   9       42.84       50.07      2.20 o
  -3   9   9       66.67       66.52      4.12 o
  -2   9   9        7.86       11.71      2.11 o
  -1   9   9       15.59       11.48      1.55 o
   0   9   9        4.93        6.64      1.20 o
   1   9   9       15.44        9.88      1.32 o
   2   9   9        8.04       10.60      1.45 o
   3   9   9       67.58       66.05      2.50 o
   0  10   9       18.05       10.82      1.50 o
   0   0  10       63.20       79.59      3.39 o
   1   0  10      183.65      224.88      3.45 o
   2   0  10      268.19      279.20      3.16 o
   3   0  10      163.07      193.11      2.51 o
   4   0  10      151.23      162.56      2.57 o
   5   0  10       18.98       19.94      1.19 o
   6   0  10        2.79        1.20      0.64 o
   7   0  10        3.97        2.70      0.91 o
   8   0  10       18.99       13.16      1.75 o
  -8   1  10       75.51       77.65      4.80 o
  -7   1  10      460.71      477.83      9.12 o
  -6   1  10       28.38       26.46      1.45 o
  -5   1  10      484.48      465.09      6.84 o
  -4   1  10      172.63      143.42      2.87 o
  -3   1  10      628.19      654.46      7.64 o
  -2   1  10      448.62      480.70      5.93 o
  -1   1  10      668.16      638.79      7.06 o
   0   1  10      284.93      359.19      4.86 o
   1   1  10      654.64      629.09      7.06 o
   2   1  10      445.95      484.25      5.31 o
   3   1  10      643.10      681.24      7.13 o
   4   1  10      170.74      146.18      2.29 o
   5   1  10      480.19      459.79      7.00 o
   6   1  10       27.24       24.05      1.57 o
   7   1  10      470.96      489.06      9.22 o
   8   1  10       77.68       82.25      3.18 o
  -8   2  10       32.53       30.30      3.74 o
  -7   2  10      198.42      188.80      4.74 o
  -6   2  10      199.81      176.13      4.24 o
  -5   2  10       75.17       68.76      2.27 o
  -4   2  10       61.68       54.75      1.75 o
  -3   2  10      286.41      272.87      3.96 o
  -2   2  10      486.73      485.80      5.85 o
  -1   2  10      102.76      129.45      2.10 o
   0   2  10       80.46       87.70      1.54 o
   1   2  10       98.46      125.05      1.75 o
   2   2  10      486.00      498.77      4.95 o
   3   2  10      291.84      280.25      3.13 o
   4   2  10       57.43       53.10      1.45 o
   5   2  10       72.11       65.30      2.02 o
   6   2  10      201.24      177.25      4.45 o
   7   2  10      197.84      200.71      5.73 o
   8   2  10       34.71       31.65      2.54 o
  -7   3  10      140.60      147.28      4.95 o
  -6   3  10      313.47      303.08      6.22 o
  -5   3  10       80.83       83.34      2.39 o
  -4   3  10      718.90      724.62     10.36 o
  -3   3  10      974.28      945.83     12.06 o
  -2   3  10       32.02       39.43      1.22 o
  -1   3  10      239.29      239.09      3.58 o
   0   3  10     2105.44     2068.74     24.01 o
   1   3  10      228.82      223.47      3.46 o
   2   3  10       29.32       33.00      1.01 o
   3   3  10      974.00      968.20     10.43 o
   4   3  10      734.37      750.41      8.81 o
   5   3  10       72.40       70.45      1.58 o
   6   3  10      310.88      289.82      5.84 o
   7   3  10      136.95      151.03      5.03 o
  -7   4  10       96.84       97.29      3.69 o
  -6   4  10       18.81       24.74      1.95 o
  -5   4  10       36.06       31.74      1.61 o
  -4   4  10      105.08      103.78      3.21 o
  -3   4  10      382.99      367.74      6.34 o
  -2   4  10      391.43      404.90      5.83 o
  -1   4  10      756.38      750.71      9.55 o
   0   4  10       55.35       52.96      1.28 o
   1   4  10      737.56      733.58      8.33 o
   2   4  10      387.41      401.16      5.67 o
   3   4  10      387.09      377.50      5.25 o
   4   4  10      107.40      111.35      2.34 o
   5   4  10       39.58       37.45      1.30 o
   6   4  10       18.73       22.39      1.28 o
   7   4  10       93.59       91.36      2.93 o
  -7   5  10       44.54       43.02      2.71 o
  -6   5  10      161.59      176.61      4.96 o
  -5   5  10      182.99      169.95      4.03 o
  -4   5  10      572.50      555.37     11.03 o
  -3   5  10       17.93       15.00      1.43 o
  -2   5  10      127.26      133.01      3.04 o
  -1   5  10      105.29      109.59      2.44 o
   0   5  10      877.24      858.11     10.88 o
   1   5  10      107.41      108.66      2.39 o
   2   5  10      132.66      133.74      2.51 o
   3   5  10       18.38       15.60      0.97 o
   4   5  10      575.55      548.57      7.53 o
   5   5  10      186.44      178.56      3.20 o
   6   5  10      158.10      166.19      3.77 o
   7   5  10       44.56       43.42      2.23 o
  -6   6  10      115.45      115.05      4.66 o
  -5   6  10       63.74       62.75      3.41 o
  -4   6  10       39.99       39.16      3.43 o
  -3   6  10       98.83       94.83      2.90 o
  -2   6  10       28.39       26.11      1.54 o
  -1   6  10      306.60      285.52      5.73 o
   0   6  10      196.58      182.89      3.93 o
   1   6  10      314.80      287.35      5.38 o
   2   6  10       28.18       25.17      1.35 o
   3   6  10       94.57       87.91      2.30 o
   4   6  10       39.32       37.25      1.59 o
   5   6  10       59.94       59.88      3.82 o
   6   6  10      115.43      109.20      2.79 o
  -5   7  10       90.74       81.69      3.96 o
  -4   7  10      216.19      221.26      6.38 o
  -3   7  10       49.08       58.47      3.39 o
  -2   7  10      108.77      113.23      3.76 o
  -1   7  10       23.26       22.26      1.58 o
   0   7  10      565.74      505.53      9.37 o
   1   7  10       22.16       23.21      1.50 o
   2   7  10      107.89      117.97      2.75 o
   3   7  10       49.85       52.89      1.93 o
   4   7  10      211.64      222.94      4.47 o
   5   7  10       93.37       89.52      3.05 o
  -4   8  10       79.34       88.27      4.66 o
  -3   8  10        5.37        9.13      1.88 o
  -2   8  10       46.39       48.46      3.18 o
  -1   8  10       65.26       63.56      3.61 o
   0   8  10       78.58       71.41      2.82 o
   1   8  10       63.84       62.87      2.37 o
   2   8  10       43.97       47.03      2.14 o
   3   8  10        4.69        4.80      0.97 o
   4   8  10       79.47       90.33      2.80 o
  -3   9  10       60.83       68.75      4.19 o
  -2   9  10       44.12       58.17      3.71 o
  -1   9  10      154.45      151.86      5.30 o
   0   9  10      113.86      105.51      3.74 o
   1   9  10      154.85      156.37      4.57 o
   2   9  10       43.87       50.24      2.44 o
   3   9  10       64.80       71.10      2.85 o
   1   0  11      706.31      707.40      8.81 o
   2   0  11       65.88       60.99      1.11 o
   3   0  11      318.00      321.19      3.63 o
   4   0  11       22.42       23.91      0.95 o
   5   0  11      211.99      211.82      3.82 o
   6   0  11      149.40      128.02      3.35 o
   7   0  11      279.61      275.21      5.90 o
  -7   1  11        3.86        4.97      1.06 o
  -6   1  11      124.80      125.57      3.47 o
  -5   1  11      108.71      103.30      2.88 o
  -4   1  11       25.84       20.50      1.46 o
  -3   1  11       40.49       37.09      1.19 o
  -2   1  11      661.25      692.69      8.28 o
  -1   1  11      157.45      154.36      2.22 o
   0   1  11      276.53      258.51      4.02 o
   1   1  11      155.31      158.18      2.28 o
   2   1  11      666.95      710.02      7.82 o
   3   1  11       38.80       35.10      1.27 o
   4   1  11       23.40       22.30      0.97 o
   5   1  11      108.20      100.12      2.59 o
   6   1  11      120.52      131.65      4.62 o
   7   1  11        4.40        3.38      0.98 o
  -7   2  11      322.29      339.79      7.61 o
  -6   2  11      115.76      116.13      3.33 o
  -5   2  11      122.23      112.57      3.10 o
  -4   2  11      973.96      985.92     12.45 o
  -3   2  11      826.19      827.99     10.56 o
  -2   2  11      649.47      643.34      8.42 o
  -1   2  11      388.54      376.35      5.05 o
   0   2  11      269.20      273.55      4.38 o
   1   2  11      374.00      361.35      4.34 o
   2   2  11      665.77      669.27      7.42 o
   3   2  11      811.15      834.26      9.04 o
   4   2  11      953.45      975.16     13.98 o
   5   2  11      134.17      123.40      3.27 o
   6   2  11      121.06      124.72      3.58 o
   7   2  11      313.12      328.82      8.14 o
  -7   3  11        2.48        5.67      1.41 o
  -6   3  11       19.50       16.42      1.33 o
  -5   3  11       58.88       57.58      2.04 o
  -4   3  11      152.43      146.97      3.30 o
  -3   3  11      281.14      273.74      4.80 o
  -2   3  11      160.12      151.74      2.79 o
  -1   3  11      121.19      114.92      2.16 o
   0   3  11       77.95       79.71      1.79 o
   1   3  11      112.08      106.19      2.17 o
   2   3  11      163.35      156.16      2.50 o
   3   3  11      290.21      285.37      4.01 o
   4   3  11      152.56      150.02      2.39 o
   5   3  11       58.72       57.06      1.80 o
   6   3  11       18.24       15.68      1.46 o
   7   3  11        2.05        4.72      1.33 o
  -7   4  11       45.68       46.16      2.71 o
  -6   4  11      118.35      112.50      3.23 o
  -5   4  11       87.55       88.78      2.98 o
  -4   4  11      367.45      357.40      6.38 o
  -3   4  11       99.72       99.14      2.56 o
  -2   4  11       64.77       59.38      1.85 o
  -1   4  11      130.30      132.06      2.54 o
   0   4  11     1038.57     1032.09     12.72 o
   1   4  11      135.27      136.79      2.62 o
   2   4  11       65.15       64.32      1.58 o
   3   4  11      101.07       98.78      2.27 o
   4   4  11      379.10      368.00      6.81 o
   5   4  11       84.97       89.86      2.07 o
   6   4  11      123.39      121.19      2.58 o
   7   4  11       48.47       51.57      1.64 o
  -6   5  11      203.26      220.93      5.92 o
  -5   5  11      730.24      740.31     11.78 o
  -4   5  11      195.23      205.42      4.77 o
  -3   5  11      169.24      161.27      3.97 o
  -2   5  11      109.98      107.31      3.11 o
  -1   5  11     1097.37     1055.88     17.05 o
   0   5  11       60.60       52.44      1.68 o
   1   5  11     1099.61     1055.10     16.03 o
   2   5  11      110.17      111.15      2.53 o
   3   5  11      176.10      173.65      3.68 o
   4   5  11      194.72      205.05      3.68 o
   5   5  11      726.80      732.62     12.74 o
   6   5  11      204.54      221.14      4.42 o
  -6   6  11      279.12      271.72      6.85 o
  -5   6  11       24.77       17.02      1.74 o
  -4   6  11      179.90      180.48      4.53 o
  -3   6  11       23.00       21.17      1.49 o
  -2   6  11      263.05      260.19      6.15 o
  -1   6  11      154.06      134.96      3.84 o
   0   6  11      137.01      121.83      3.20 o
   1   6  11      153.40      140.16      4.09 o
   2   6  11      254.08      250.69      4.64 o
   3   6  11       23.19       19.68      1.14 o
   4   6  11      176.20      177.26      3.90 o
   5   6  11       24.59       18.56      1.74 o
   6   6  11      275.71      280.07      9.11 o
  -5   7  11       75.72       73.76      3.60 o
  -4   7  11       54.77       54.38      3.57 o
  -3   7  11      117.81      108.24      6.89 o
  -2   7  11       27.09       29.92      1.97 o
  -1   7  11        0.92        0.80      0.77 o
   0   7  11        2.36        3.91      0.86 o
   1   7  11        1.27        1.60      0.77 o
   2   7  11       27.62       25.48      1.87 o
   3   7  11      118.22      111.10      2.91 o
   4   7  11       55.14       61.00      3.06 o
   5   7  11       74.26       68.85      3.72 o
  -4   8  11      153.04      162.27      6.49 o
  -3   8  11       64.09       71.46      4.00 o
  -2   8  11       89.87       96.34      4.36 o
  -1   8  11      102.17       99.38      3.63 o
   0   8  11       67.73       68.85      3.61 o
   1   8  11       99.51       97.50      2.92 o
   2   8  11       88.18       82.42      2.72 o
   3   8  11       67.18       61.19      4.77 o
   4   8  11      156.37      149.46      5.10 o
  -2   9  11       33.84       34.86      5.47 o
  -1   9  11       43.97       48.48      3.36 o
   0   9  11      135.50      135.45      6.58 o
   1   9  11       43.24       49.63      2.55 o
   2   9  11       37.09       39.03      2.52 o
   0   0  12      120.43      152.47      3.11 o
   1   0  12       43.24       58.05      1.23 o
   2   0  12      493.86      468.80      5.99 o
   3   0  12        0.94        1.10      0.39 o
   4   0  12       94.18       97.62      2.27 o
   5   0  12       13.23       10.01      0.82 o
   6   0  12       94.92      100.20      3.39 o
   7   0  12       32.75       30.88      2.11 o
  -7   1  12       33.04       41.78      2.32 o
  -6   1  12       58.77       55.55      2.42 o
  -5   1  12      512.26      502.74      8.25 o
  -4   1  12        1.70        3.61      0.65 o
  -3   1  12      358.30      341.82      4.99 o
  -2   1  12       59.79       65.31      1.41 o
  -1   1  12      149.42      145.57      3.07 o
   0   1  12      486.31      493.79      7.05 o
   1   1  12      143.08      142.28      2.18 o
   2   1  12       57.43       63.80      1.48 o
   3   1  12      360.51      344.49      4.73 o
   4   1  12        1.40        2.86      0.57 o
   5   1  12      521.08      506.67      8.95 o
   6   1  12       58.95       57.96      2.12 o
   7   1  12       31.23       38.76      2.11 o
  -7   2  12       97.09       88.31      3.24 o
  -6   2  12      170.71      171.16      4.34 o
  -5   2  12      167.19      160.66      3.65 o
  -4   2  12      246.32      241.18      3.99 o
  -3   2  12      203.87      192.87      3.29 o
  -2   2  12      741.59      742.30      9.52 o
  -1   2  12       52.19       53.23      1.38 o
   0   2  12      186.72      166.79      2.72 o
   1   2  12       57.32       57.81      1.37 o
   2   2  12      733.10      755.08      8.07 o
   3   2  12      199.45      184.84      3.92 o
   4   2  12      236.88      224.64      4.45 o
   5   2  12      172.45      166.35      3.94 o
   6   2  12      177.48      185.92      4.54 o
   7   2  12       93.48       87.30      3.63 o
  -7   3  12        5.90        6.58      1.15 o
  -6   3  12       65.41       72.37      2.50 o
  -5   3  12      181.16      183.98      4.02 o
  -4   3  12       69.59       65.92      2.05 o
  -3   3  12      289.35      289.63      4.53 o
  -2   3  12     1373.84     1368.18     17.85 o
  -1   3  12      976.73      961.59     12.81 o
   0   3  12      492.61      484.38      6.41 o
   1   3  12      994.87      979.41     12.81 o
   2   3  12     1384.13     1387.96     16.27 o
   3   3  12      275.47      280.55      4.67 o
   4   3  12       64.91       60.98      2.60 o
   5   3  12      180.69      178.72      4.14 o
   6   3  12       69.21       73.07      2.71 o
   7   3  12        4.85        7.12      1.54 o
  -6   4  12       23.39       23.71      1.60 o
  -5   4  12      199.65      205.53      4.46 o
  -4   4  12       74.84       74.96      2.29 o
  -3   4  12      197.11      191.08      4.28 o
  -2   4  12      246.12      240.04      4.51 o
  -1   4  12      986.34      974.41     13.92 o
   0   4  12      375.03      366.99      6.43 o
   1   4  12     1014.82      983.45     15.49 o
   2   4  12      249.00      251.98      4.39 o
   3   4  12      187.21      193.35      3.70 o
   4   4  12       71.19       71.18      2.19 o
   5   4  12      198.24      203.02      4.23 o
   6   4  12       24.84       23.16      1.08 o
  -6   5  12      274.67      273.99      6.71 o
  -5   5  12       59.24       59.12      2.30 o
  -4   5  12       75.49       78.80      3.65 o
  -3   5  12        2.99        2.42      0.78 o
  -2   5  12      235.58      235.36      5.53 o
  -1   5  12      214.89      208.08      4.48 o
   0   5  12       50.12       53.91      1.81 o
   1   5  12      218.04      216.30      3.96 o
   2   5  12      237.77      237.10      5.60 o
   3   5  12        3.22        4.08      0.73 o
   4   5  12       74.08       79.41      2.52 o
   5   5  12       60.61       61.28      2.15 o
   6   5  12      275.73      268.25      5.70 o
  -5   6  12      125.95      130.41      4.69 o
  -4   6  12        6.35        6.37      1.66 o
  -3   6  12      108.60      109.57      3.66 o
  -2   6  12       49.35       46.88      2.21 o
  -1   6  12      422.43      394.87      8.22 o
   0   6  12      174.72      161.91      3.82 o
   1   6  12      409.21      388.88      7.24 o
   2   6  12       48.05       42.87      3.33 o
   3   6  12      104.07      101.08      2.72 o
   4   6  12        6.16        5.03      0.87 o
   5   6  12      130.58      133.59      4.55 o
  -4   7  12       56.12       53.09      5.58 o
  -3   7  12       23.11       24.10      1.88 o
  -2   7  12      156.58      138.06      4.19 o
  -1   7  12       22.89       25.92      1.74 o
   0   7  12      145.55      149.16      3.84 o
   1   7  12       23.12       20.80      1.42 o
   2   7  12      155.61      140.17      3.90 o
   3   7  12       23.91       29.37      1.83 o
   4   7  12       54.42       57.60      2.28 o
  -3   8  12       78.31       85.54      4.46 o
  -2   8  12       94.32       89.69      5.56 o
  -1   8  12       58.80       58.26      2.75 o
   0   8  12      100.45      108.36      3.39 o
   1   8  12       61.32       60.86      3.34 o
   2   8  12       94.86       96.20      4.68 o
   3   8  12       76.97       84.24      3.25 o
   0   9  12       83.67       85.07      3.25 o
   1   0  13      106.67      107.31      1.83 o
   2   0  13       53.90       55.14      1.95 o
   3   0  13      195.20      198.21      3.45 o
   4   0  13        2.07        2.05      0.54 o
   5   0  13       92.69       89.40      2.71 o
   6   0  13        4.45        4.91      1.07 o
   7   0  13       30.45       37.04      3.12 o
  -7   1  13       40.54       44.92      4.27 o
  -6   1  13      233.74      232.11      5.77 o
  -5   1  13        6.67        7.18      0.90 o
  -4   1  13      477.32      461.72      6.55 o
  -3   1  13      247.41      238.37      3.79 o
  -2   1  13      155.29      156.25      2.69 o
  -1   1  13       87.41       91.15      2.19 o
   0   1  13     1247.48     1261.40     17.78 o
   1   1  13       86.53       86.30      1.73 o
   2   1  13      162.39      169.66      2.76 o
   3   1  13      242.82      233.31      5.45 o
   4   1  13      464.89      446.10      7.13 o
   5   1  13        7.41        7.98      0.93 o
   6   1  13      235.62      236.50      5.22 o
   7   1  13       40.81       42.01      2.95 o
  -7   2  13       56.11       66.01      2.73 o
  -6   2  13      102.17      114.38      3.35 o
  -5   2  13      534.23      552.58      8.99 o
  -4   2  13      103.98      101.58      2.34 o
  -3   2  13       89.25       87.87      2.03 o
  -2   2  13      456.17      467.94      6.40 o
  -1   2  13      498.72      475.51      6.33 o
   0   2  13      166.53      170.56      4.01 o
   1   2  13      491.98      491.28      9.49 o
   2   2  13      450.11      470.44      7.26 o
   3   2  13       95.69       94.82      2.53 o
   4   2  13      107.25      106.99      3.29 o
   5   2  13      524.77      536.48      9.49 o
   6   2  13       99.21      109.38      3.74 o
   7   2  13       60.26       71.94      3.28 o
  -6   3  13       74.91       74.85      3.38 o
  -5   3  13      256.13      264.28      5.24 o
  -4   3  13      125.25      123.16      3.02 o
  -3   3  13       11.73       11.01      0.86 o
  -2   3  13       50.61       47.25      1.52 o
  -1   3  13      323.40      320.62      5.02 o
   0   3  13      235.23      227.15      3.65 o
   1   3  13      333.22      325.42      6.25 o
   2   3  13       51.05       50.72      2.10 o
   3   3  13       15.64       13.51      1.36 o
   4   3  13      124.85      122.72      4.63 o
   5   3  13      256.84      262.99      7.93 o
   6   3  13       76.03       75.79      2.85 o
  -6   4  13       40.84       39.20      2.01 o
  -5   4  13       25.15       24.09      1.77 o
  -4   4  13       42.27       42.51      1.77 o
  -3   4  13      107.41       99.97      2.61 o
  -2   4  13      227.15      219.79      5.05 o
  -1   4  13       94.23       86.06      2.34 o
   0   4  13       58.20       60.07      1.75 o
   1   4  13       90.53       87.86      2.70 o
   2   4  13      233.74      229.31      4.47 o
   3   4  13      109.35      106.00      2.32 o
   4   4  13       40.96       43.60      1.35 o
   5   4  13       25.64       26.04      2.58 o
   6   4  13       43.73       42.98      2.07 o
  -5   5  13       67.71       66.13      3.27 o
  -4   5  13      258.58      271.96      5.91 o
  -3   5  13      855.96      832.89     15.50 o
  -2   5  13      200.71      195.53      4.88 o
  -1   5  13      446.15      444.32     10.63 o
   0   5  13       30.53       31.24      1.37 o
   1   5  13      465.61      480.83      8.49 o
   2   5  13      202.39      201.45      4.45 o
   3   5  13      851.19      837.66     12.47 o
   4   5  13      258.36      280.16      6.73 o
   5   5  13       74.05       79.79      2.51 o
  -5   6  13       24.80       31.27      4.56 o
  -4   6  13       65.47       57.13      3.37 o
  -3   6  13       26.26       28.69      1.90 o
  -2   6  13      184.56      177.61      4.69 o
  -1   6  13       45.75       47.08      2.12 o
   0   6  13        0.33        1.14      0.69 o
   1   6  13       45.32       47.47      1.69 o
   2   6  13      179.12      173.20      4.34 o
   3   6  13       26.43       27.13      2.30 o
   4   6  13       67.62       60.91      1.94 o
   5   6  13       24.65       30.92      1.66 o
  -4   7  13       47.64       48.38      5.68 o
  -3   7  13       65.80       69.35      2.99 o
  -2   7  13       42.40       47.58      2.44 o
  -1   7  13       93.90       89.27      3.18 o
   0   7  13       76.87       82.01      2.88 o
   1   7  13       91.66       90.71      3.68 o
   2   7  13       44.88       46.22      4.29 o
   3   7  13       64.64       63.56      2.74 o
   4   7  13       46.90       52.43      2.50 o
  -2   8  13      103.45      104.69      4.69 o
  -1   8  13       77.69       89.49      3.35 o
   0   8  13        4.60        1.34      0.87 o
   1   8  13       78.61       87.55      5.04 o
   2   8  13      103.91      103.44      3.56 o
   0   0  14     1237.63     1143.06     19.79 o
   1   0  14        3.58        3.62      0.79 o
   2   0  14       28.30       33.88      1.61 o
   3   0  14        7.02        6.69      1.56 o
   4   0  14      169.72      176.47      3.65 o
   5   0  14        3.21        2.92      0.77 o
   6   0  14      601.60      611.40     12.22 o
  -6   1  14       72.26       68.33      2.60 o
  -5   1  14       46.44       47.60      1.88 o
  -4   1  14      100.77       93.09      2.45 o
  -3   1  14      158.27      147.97      2.75 o
  -2   1  14       44.80       44.50      1.38 o
  -1   1  14      166.99      163.82      3.85 o
   0   1  14        9.15        7.33      1.42 o
   1   1  14      175.24      172.92      2.98 o
   2   1  14       43.84       42.49      2.29 o
   3   1  14      157.47      148.69      4.68 o
   4   1  14      102.12       95.40      2.76 o
   5   1  14       48.82       48.93      2.69 o
   6   1  14       71.24       71.79      2.94 o
  -6   2  14       67.91       70.69      2.65 o
  -5   2  14       36.59       43.73      2.12 o
  -4   2  14      686.03      679.39      9.81 o
  -3   2  14      185.29      182.06      3.24 o
  -2   2  14      594.35      560.91      7.46 o
  -1   2  14      197.49      195.47      3.33 o
   0   2  14      556.47      557.42     10.94 o
   1   2  14      206.93      211.16      6.13 o
   2   2  14      573.26      553.62     12.09 o
   3   2  14      183.69      178.70      5.74 o
   4   2  14      692.09      690.19     13.12 o
   5   2  14       36.39       43.78      1.95 o
   6   2  14       60.46       69.15      2.49 o
  -6   3  14       44.94       43.45      2.14 o
  -5   3  14       26.37       22.27      1.54 o
  -4   3  14       86.79       83.56      2.58 o
  -3   3  14      140.03      143.05      2.96 o
  -2   3  14       28.73       26.41      1.26 o
  -1   3  14      335.94      330.93      5.90 o
   0   3  14      320.51      313.30      6.45 o
   1   3  14      328.30      332.67     10.79 o
   2   3  14       28.99       24.53      1.68 o
   3   3  14      141.95      141.25      4.73 o
   4   3  14       87.65       83.27      2.94 o
   5   3  14       24.87       19.67      2.22 o
   6   3  14       43.65       44.37      1.77 o
  -6   4  14       31.70       36.43      2.02 o
  -5   4  14       85.44       89.38      2.80 o
  -4   4  14       66.87       64.86      2.37 o
  -3   4  14      359.69      360.87      6.97 o
  -2   4  14       64.19       65.21      2.13 o
  -1   4  14      602.56      594.74      9.77 o
   0   4  14      263.40      250.72      4.71 o
   1   4  14      580.64      574.43     10.83 o
   2   4  14       60.68       64.03      1.79 o
   3   4  14      371.62      380.01      7.52 o
   4   4  14       69.51       72.15      4.77 o
   5   4  14       86.48       98.33      4.54 o
   6   4  14       31.07       27.63      2.97 o
  -5   5  14       39.07       40.29      2.11 o
  -4   5  14       35.87       34.70      1.87 o
  -3   5  14       74.30       73.02      2.81 o
  -2   5  14      115.68      111.13      3.37 o
  -1   5  14       42.76       43.45      2.27 o
   0   5  14       58.74       55.87      1.79 o
   1   5  14       42.75       42.56      1.97 o
   2   5  14      114.91      115.51      3.01 o
   3   5  14       75.82       78.75      2.42 o
   4   5  14       35.77       35.41      1.40 o
   5   5  14       38.58       41.95      1.97 o
  -4   6  14       20.13       23.40      1.67 o
  -3   6  14      392.85      395.26      8.72 o
  -2   6  14       45.22       44.39      2.20 o
  -1   6  14      232.86      230.98      5.52 o
   0   6  14       27.39       28.14      1.78 o
   1   6  14      220.77      212.36      7.60 o
   2   6  14       44.69       42.90      1.99 o
   3   6  14      396.12      402.66      8.40 o
   4   6  14       19.30       22.85      1.26 o
  -3   7  14        0.77       -1.02      0.89 o
  -2   7  14       18.67       19.64      1.67 o
  -1   7  14      138.27      154.31      4.39 o
   0   7  14      103.28       89.52      3.01 o
   1   7  14      138.35      159.86      6.58 o
   2   7  14       18.28       21.03      1.95 o
   3   7  14        0.78        0.11      0.93 o
  -1   8  14       81.56       87.70      3.31 o
   0   8  14       23.16       16.19      2.23 o
   1   8  14       78.36       82.88      3.79 o
   1   0  15       23.57       28.23      1.44 o
   2   0  15       17.46       18.57      2.10 o
   3   0  15        4.02        4.52      1.14 o
   4   0  15        5.59        6.97      0.96 o
   5   0  15       28.18       28.92      1.74 o
   6   0  15       24.18       21.56      1.78 o
  -6   1  15       89.04       93.59      3.37 o
  -5   1  15       84.70       91.23      2.76 o
  -4   1  15      554.66      567.67      8.38 o
  -3   1  15       43.61       40.58      1.42 o
  -2   1  15      649.41      639.38     11.05 o
  -1   1  15      478.91      457.00      9.29 o
   0   1  15      317.84      329.74      7.02 o
   1   1  15      470.54      458.14      7.88 o
   2   1  15      626.72      626.96     13.40 o
   3   1  15       44.62       42.18      2.40 o
   4   1  15      570.47      571.72     13.38 o
   5   1  15       82.94       82.74      2.67 o
   6   1  15       83.52       90.93      3.27 o
  -6   2  15        4.35        7.31      1.16 o
  -5   2  15       47.31       48.58      3.31 o
  -4   2  15       70.24       67.99      2.11 o
  -3   2  15       86.86       86.66      2.14 o
  -2   2  15       59.91       55.16      1.68 o
  -1   2  15       21.35       23.23      1.75 o
   0   2  15      770.24      758.31     30.87 o
   1   2  15       22.45       18.17      3.61 o
   2   2  15       59.73       60.29      5.17 o
   3   2  15       85.58       89.06      3.42 o
   4   2  15       69.53       71.40      3.89 o
   5   2  15       48.67       52.84      2.93 o
   6   2  15        4.22        4.20      0.94 o
  -5   3  15       35.09       35.45      1.83 o
  -4   3  15       56.16       62.70      2.59 o
  -3   3  15      280.60      294.31      8.09 o
  -2   3  15      331.90      322.91      5.50 o
  -1   3  15      102.49      101.68      2.60 o
   0   3  15       87.27       85.98      2.69 o
   1   3  15      108.13      101.65      7.86 o
   2   3  15      338.77      323.89     16.00 o
   3   3  15      287.84      294.17      7.39 o
   4   3  15       52.12       57.86      2.50 o
   5   3  15       33.99       33.83      2.72 o
  -5   4  15       43.30       43.39      2.23 o
  -4   4  15       62.87       58.03      2.26 o
  -3   4  15       15.00       13.94      1.14 o
  -2   4  15       10.69       10.56      0.98 o
  -1   4  15       96.30       89.24      2.44 o
   0   4  15       27.90       27.61      1.42 o
   1   4  15       97.96       96.88      2.69 o
   2   4  15       10.28        8.62      2.32 o
   3   4  15       14.34       15.84      4.08 o
   4   4  15       63.69       59.60      3.37 o
   5   4  15       44.33       49.93      5.54 o
  -4   5  15       25.74       31.01      1.80 o
  -3   5  15      316.63      320.51      6.59 o
  -2   5  15       30.27       31.44      3.55 o
  -1   5  15      453.78      447.02     12.01 o
   0   5  15        9.36       10.62      1.06 o
   1   5  15      445.52      441.95      8.92 o
   2   5  15       31.01       32.19      2.25 o
   3   5  15      327.34      338.47      6.68 o
   4   5  15       26.68       30.69      3.57 o
  -4   6  15      154.93      159.27      4.30 o
  -3   6  15      278.69      283.83      6.92 o
  -2   6  15       44.36       50.11      2.31 o
  -1   6  15       98.65       92.42      3.05 o
   0   6  15       23.58       26.98      2.36 o
   1   6  15       98.26      103.35      3.36 o
   2   6  15       45.49       48.53      2.16 o
   3   6  15      278.37      298.27      6.46 o
   4   6  15      152.25      158.59      4.01 o
  -2   7  15       29.31       32.81      2.82 o
  -1   7  15       93.20       91.29      3.21 o
   0   7  15       85.73       96.62      4.34 o
   1   7  15       96.31       98.12      4.28 o
   2   7  15       30.27       33.74      2.50 o
   0   0  16      172.92      155.08     12.21 o
   1   0  16       10.18       10.05      1.12 o
   2   0  16      944.55      874.29     18.69 o
   3   0  16        4.96        4.68      1.23 o
   4   0  16      335.93      349.62      9.39 o
   5   0  16        1.62        1.27      0.77 o
  -5   1  16       14.72       17.62      1.34 o
  -4   1  16      149.69      144.05      3.73 o
  -3   1  16       95.06       90.76      3.87 o
  -2   1  16      185.05      183.36      6.36 o
  -1   1  16       42.47       49.84      4.29 o
   0   1  16       67.18       74.12      2.62 o
   1   1  16       42.44       49.58      1.92 o
   2   1  16      184.79      179.52      4.65 o
   3   1  16       94.67       87.46      3.57 o
   4   1  16      149.73      147.92      5.14 o
   5   1  16       14.41       20.40      3.26 o
  -5   2  16      109.19      115.75      3.60 o
  -4   2  16      133.53      139.28      3.64 o
  -3   2  16       55.95       61.44      2.02 o
  -2   2  16      317.36      320.65     10.27 o
  -1   2  16      309.17      320.10     10.08 o
   0   2  16     1075.90     1098.80     27.93 o
   1   2  16      305.85      314.31     15.29 o
   2   2  16      309.09      305.63      9.93 o
   3   2  16       61.93       63.15      3.60 o
   4   2  16      127.57      130.85      4.80 o
   5   2  16      105.85      116.26     12.03 o
  -5   3  16       13.13       14.01      1.50 o
  -4   3  16       15.27       16.07      1.29 o
  -3   3  16        0.64       -0.26      0.59 o
  -2   3  16       88.98       84.60      2.25 o
  -1   3  16       29.96       30.15      1.31 o
   0   3  16      110.77       99.50      7.96 o
   1   3  16       29.74       26.95      4.67 o
   2   3  16       90.08      100.82      7.72 o
   3   3  16        0.69        1.26      2.32 o
   4   3  16       14.90       11.41      1.60 o
   5   3  16       13.11       15.80      2.18 o
  -4   4  16        7.92        8.82      1.15 o
  -3   4  16      372.90      377.60      6.65 o
  -2   4  16       45.92       44.74      1.62 o
  -1   4  16      230.00      222.17      4.78 o
   0   4  16       33.13       33.54      2.59 o
   1   4  16      238.30      236.09     13.52 o
   2   4  16       44.84       31.37      5.30 o
   3   4  16      366.16      395.43     19.19 o
   4   4  16        8.60        7.38      2.04 o
  -4   5  16       12.84       12.04      1.76 o
  -3   5  16        1.82        1.07      0.86 o
  -2   5  16       27.65       26.84      1.63 o
  -1   5  16      117.78      126.07      3.13 o
   0   5  16        2.30        3.81      1.22 o
   1   5  16      116.27      124.09      3.59 o
   2   5  16       27.95       24.75      1.20 o
   3   5  16        1.87        1.17      1.69 o
   4   5  16       12.57        7.35      2.27 o
  -3   6  16      100.03       86.46      3.25 o
  -2   6  16        4.70        5.20      1.07 o
  -1   6  16      219.31      216.96      7.17 o
   0   6  16        5.00        2.98      1.25 o
   1   6  16      221.25      222.27      5.96 o
   2   6  16        4.44        4.31      1.84 o
   3   6  16       91.14       80.08      2.49 o
   0   7  16        8.22        5.71      3.88 o
   1   0  17        7.64       12.70      3.01 o
   2   0  17        3.74        0.44      1.39 o
   3   0  17       43.90       42.33      2.67 o
   4   0  17       42.72       43.72      2.89 o
   5   0  17       21.86       23.87      3.07 o
  -5   1  17        4.59        2.73      0.85 o
  -4   1  17      291.03      283.65     10.09 o
  -3   1  17       96.03      111.44      5.25 o
  -2   1  17      742.52      734.38     28.63 o
  -1   1  17      167.07      173.26      6.40 o
   0   1  17       35.72       36.99      2.11 o
   1   1  17      168.12      170.60      7.07 o
   2   1  17      761.18      786.11     27.01 o
   3   1  17       93.57       95.92      6.28 o
   4   1  17      274.62      273.19      7.97 o
   5   1  17        5.03        4.82      2.56 o
  -5   2  17        5.41        9.93      1.21 o
  -4   2  17        4.37        3.59      0.81 o
  -3   2  17       37.19       31.93      1.41 o
  -2   2  17       20.87       22.15      3.07 o
  -1   2  17       43.62       43.54      3.78 o
   0   2  17       15.89       15.77      4.38 o
   1   2  17       42.03       40.15      2.09 o
   2   2  17       22.02       20.50      2.90 o
   3   2  17       36.90       35.91      2.29 o
   4   2  17        4.90        3.32      1.33 o
   5   2  17        5.04       10.76      2.45 o
  -4   3  17      123.27      127.08      3.51 o
  -3   3  17      153.89      157.48      4.64 o
  -2   3  17       71.44       71.92      2.42 o
  -1   3  17       64.55       71.63      6.02 o
   0   3  17      359.29      369.93     18.13 o
   1   3  17       63.40       69.30      6.86 o
   2   3  17       73.04       65.83      7.43 o
   3   3  17      154.35      149.20      6.06 o
   4   3  17      124.37      121.08      5.59 o
  -4   4  17       87.35       86.33      3.21 o
  -3   4  17       34.59       37.01      2.15 o
  -2   4  17       16.20       20.10      1.18 o
  -1   4  17       11.53       11.69      1.36 o
   0   4  17        1.03        0.75      2.25 o
   1   4  17       11.69        9.81      3.49 o
   2   4  17       16.91       23.21      4.75 o
   3   4  17       34.25       23.76      5.18 o
   4   4  17       87.24       93.63      8.83 o
  -3   5  17      327.78      330.97      7.27 o
  -2   5  17        3.69        4.90      1.01 o
  -1   5  17      230.99      231.02      5.12 o
   0   5  17       66.06       62.44      2.51 o
   1   5  17      237.12      238.93      9.14 o
   2   5  17        3.69        5.67      3.15 o
   3   5  17      333.85      337.09     18.15 o
  -1   6  17       57.89       60.39      5.33 o
   0   6  17       25.63       32.76      2.71 o
   1   6  17       59.12       64.15      3.79 o
   0   0  18     1002.50      956.33     36.51 o
   1   0  18        7.77        4.41      2.34 o
   2   0  18       40.33       29.86      2.49 o
   3   0  18        6.76        8.31      2.36 o
   4   0  18      292.40      294.51     13.73 o
  -4   1  18        9.87       16.71      3.17 o
  -3   1  18       68.25       82.54      5.75 o
  -2   1  18        8.09       12.31      2.48 o
  -1   1  18       92.93       95.41      7.43 o
   0   1  18        6.08        6.72      1.74 o
   1   1  18       91.68       97.49      6.52 o
   2   1  18        7.82        8.20      2.54 o
   3   1  18       65.44       70.80      3.42 o
   4   1  18        9.19       11.61      1.89 o
  -4   2  18      194.52      206.72      5.08 o
  -3   2  18       27.11       25.20      3.72 o
  -2   2  18      398.83      424.87     16.83 o
  -1   2  18      148.68      170.32      8.30 o
   0   2  18      216.95      225.33      9.93 o
   1   2  18      148.61      158.01      5.55 o
   2   2  18      397.67      385.98     12.32 o
   3   2  18       26.86       29.70      2.95 o
   4   2  18      188.35      201.47      8.23 o
  -3   3  18       18.50       19.25      1.15 o
  -2   3  18       55.19       60.27      5.10 o
  -1   3  18        7.27       10.15      2.44 o
   0   3  18       96.67       92.19      4.64 o
   1   3  18        6.92       10.32      3.53 o
   2   3  18       54.08       55.57      3.35 o
   3   3  18       19.84       19.73      2.30 o
  -3   4  18       29.82       33.42      1.63 o
  -2   4  18       81.32       88.12      2.86 o
  -1   4  18      250.14      267.96      9.65 o
   0   4  18        1.03        2.86      3.05 o
   1   4  18      246.93      245.96     14.80 o
   2   4  18       80.66       82.14      8.16 o
   3   4  18       31.73       29.67      3.06 o
  -1   5  18       14.07       16.80      1.31 o
   0   5  18       14.67       13.44      0.94 o
   1   5  18       14.08       12.37      4.26 o
   2   0  19        9.93       17.48      3.80 o
   3   0  19      140.02      130.79      7.51 o
  -3   1  19       67.61       69.77      5.46 o
  -2   1  19      112.60      113.08      6.64 o
   0   1  19       85.93       73.55      5.91 o
   1   1  19       92.30       89.16      6.66 o
   2   1  19      112.72      123.38      8.08 o
   3   1  19       66.42       79.35      6.50 o
  -3   2  19       59.91       61.53      5.60 o
  -2   2  19       43.84       47.80      4.47 o
  -1   2  19       95.09       96.15      5.93 o
   0   2  19      132.39      131.47     10.41 o
   1   2  19       90.73       87.27      6.01 o
   2   2  19       46.97       43.43      4.30 o
   3   2  19       57.70       73.26      5.75 o
  -2   3  19      113.31      123.17      7.63 o
  -1   3  19       46.53       58.44      4.77 o
   0   3  19      120.23      123.92      6.92 o
   1   3  19       46.52       55.33      3.75 o
   2   3  19      114.78      122.83      5.52 o
  -1   4  19       27.27       29.85      3.78 o
   0   4  19       70.55       81.04      5.64 o
   1   4  19       26.99       33.87      5.64 o
   1   1  20       77.62       71.52      6.32 o
   2   1  20       85.40       76.61      6.70 o
   0   2  20      214.28      194.20     10.21 o
   1   2  20       43.13       40.63      4.37 o
 
